# Supplementary material for: Tetra-μ2-acetato-bis­{μ2-5-meth­oxy-2-[(2-morpholinoeth­yl)iminio­meth­yl]phenolato}tricadmium(II)
Source: Acta Crystallogr Sect E Struct Rep Online. 2009 Jul 31;65(Pt 8):m1011. doi: 10.1107/S1600536809029171 (PMC2977297; doi:10.1107/S1600536809029171)
Supplement: Supplementary file 1 [file e-65-m1011-sup1.cif]

##############################################################################
###                                                                        ###
###        Electronic paper (Acta Crystallographica Section E)             ###
###                                                                        ###
##############################################################################
#                                                                            #
# This CIF contains the data in a paper accepted for publication in Acta     #
# Crystallographica Section E. It conforms to the requirements of Notes      #
# for Authors for Section E, and has been peer reviewed under the auspices   #
# of the IUCr Commission on Journals.                                        #
#                                                                            #
# Full details of the Crystallographic Information File format               #
# are given in the paper "The Crystallographic Information File (CIF):       #
# a New Standard Archive File for Crystallography" by S. R. Hall, F. H.      #
# Allen and I. D. Brown [Acta Cryst. (1991), A47, 655-685].                  #
#                                                                            #
# The current version of the core CIF dictionary is obtainable from          #
# ftp://ftp.iucr.org/pub/cif_core.dic. The current version number is 2.4.    #
#                                                                            #
# Software is freely available for graphical display of the structure(s) in  #
# this CIF.  For information consult the CIF home page http://www.iucr.org/  #
# cif/home.html                                                              #
#                                                                            #
# This file may be used for bona fide research purposes within the           #
# scientific community so long as proper attribution is given to the journal # 
# article from which it was obtained.                                        #
#                                                                            #
##############################################################################
                                             
data_global
_audit_creation_method     SHELXL-97
_journal_date_recd_electronic     2009-07-22
_journal_date_accepted     2009-07-22
_journal_name_full     'Acta Crystallographica, Section E'
_journal_year     2009
_journal_volume     65
_journal_issue      8
_journal_page_first     m1011
_journal_page_last     m1011
_journal_paper_category     QM
_journal_coeditor_code     XU2565
_publ_contact_author
;
Dr. Seik Weng Ng
Department of Chemistry
University of Malaya
50603 Kuala Lumpur
Malaysia
;
_publ_contact_author_email     seikweng@um.edu.my
_publ_contact_author_fax     '03 7967 4193'
_publ_contact_author_phone     '03 7967 6778'
_publ_section_title
;\
Tetra-\m~2~-acetato-bis{\m~2~-5-methoxy-2-[(2-\
morpholinoethyl)iminiomethyl]phenolato}tricadmium(II)
;
loop_
    _publ_author_name
    _publ_author_address
    'Mohd Lair, Nooraziah'
;
Department of Chemistry
University of Malaya
50603 Kuala Lumpur
Malaysia
;
    'Mohd Ali, Hapipah'
;
Department of Chemistry
University of Malaya
50603 Kuala Lumpur
Malaysia
;
    'Ng, Seik Weng'
;
Department of Chemistry
University of Malaya
50603 Kuala Lumpur
Malaysia
;
_publ_section_synopsis     .
data_I
_audit_creation_method     SHELXL-97
_chemical_name_systematic
;
Tetra-\m~2~-acetato-bis{\m~2~-5-methoxy-2-[(2-
morpholinoethyl)iminiomethyl]phenolato}tricadmium(II)
;
_chemical_name_common     ?
_chemical_formula_moiety     'C36 H50 Cd3 N4 O14'
_chemical_formula_sum     'C36 H50 Cd3 N4 O14'
_chemical_formula_iupac     '[Cd3 (C14 H19 N2 O3)2 (C2 H3 O2)4]'
_chemical_formula_weight     1100.00
_chemical_melting_point     ?
_symmetry_cell_setting     Triclinic
_symmetry_space_group_name_H-M     'P -1'
_symmetry_space_group_name_Hall     '-P 1'
loop_
    _symmetry_equiv_pos_as_xyz
    'x, y, z'
    '-x, -y, -z'
_cell_length_a     8.71990(10)
_cell_length_b     10.55360(10)
_cell_length_c     11.5202(2)
_cell_angle_alpha     84.8990(10)
_cell_angle_beta     86.3170(10)
_cell_angle_gamma     85.1210(10)
_cell_volume     1050.42(2)
_cell_formula_units_Z     1
_cell_measurement_reflns_used     5715
_cell_measurement_theta_min     2.5
_cell_measurement_theta_max     28.3
_cell_measurement_temperature     193(2)
_exptl_crystal_description     Prism
_exptl_crystal_colour     Colorless
_exptl_crystal_size_max     0.30
_exptl_crystal_size_mid     0.25
_exptl_crystal_size_min     0.20
_exptl_crystal_density_diffrn     1.739
_exptl_crystal_density_meas     ?
_exptl_crystal_density_method     'not measured'
_exptl_crystal_F_000     550
_exptl_absorpt_coefficient_mu     1.573
_exptl_absorpt_correction_type     Multi-scan
_exptl_absorpt_process_details     '(SADABS; Sheldrick, 1996)'
_exptl_absorpt_correction_T_min     0.662
_exptl_absorpt_correction_T_max     0.730
_diffrn_ambient_temperature     193(2)
_diffrn_radiation_type     MoK\a
_diffrn_radiation_wavelength     0.71073
_diffrn_radiation_source     'fine-focus sealed tube'
_diffrn_radiation_monochromator     graphite
_diffrn_measurement_device_type     'Bruker SMART APEX'
_diffrn_measurement_method     \w
_diffrn_detector_area_resol_mean     ?
_diffrn_reflns_number     7364
_diffrn_reflns_av_R_equivalents     0.0132
_diffrn_reflns_av_sigmaI/netI     0.0229
_diffrn_reflns_theta_min     1.78
_diffrn_reflns_theta_max     27.50
_diffrn_reflns_theta_full     27.50
_diffrn_measured_fraction_theta_max     0.964
_diffrn_measured_fraction_theta_full     0.964
_diffrn_reflns_limit_h_min     -11
_diffrn_reflns_limit_h_max     11
_diffrn_reflns_limit_k_min     -13
_diffrn_reflns_limit_k_max     13
_diffrn_reflns_limit_l_min     -14
_diffrn_reflns_limit_l_max     14
_diffrn_standards_number     0
_diffrn_standards_interval_count     0
_diffrn_standards_interval_time     0
_diffrn_standards_decay_%     0
_reflns_number_total     4655
_reflns_number_gt     4265
_reflns_threshold_expression     I>2\s(I)
_refine_ls_structure_factor_coef     Fsqd
_refine_ls_matrix_type     full
_refine_ls_R_factor_all     0.0236
_refine_ls_R_factor_gt     0.0210
_refine_ls_wR_factor_gt     0.0686
_refine_ls_wR_factor_ref     0.0710
_refine_ls_goodness_of_fit_ref     1.124
_refine_ls_restrained_S_all     1.124
_refine_ls_number_reflns     4655
_refine_ls_number_parameters     262
_refine_ls_number_restraints     0
_refine_ls_hydrogen_treatment     constr
_refine_ls_weighting_scheme     calc
_refine_ls_weighting_details
         'calc w=1/[\s^2^(Fo^2^)+(0.0358P)^2^+0.8302P] where P=(Fo^2^+2Fc^2^)/3'
_atom_sites_solution_hydrogens     geom
_atom_sites_solution_primary     direct
_atom_sites_solution_secondary     difmap
_refine_ls_shift/su_max     0.001
_refine_ls_shift/su_mean     0.001
_refine_diff_density_max     0.765
_refine_diff_density_min     -0.454
_refine_ls_extinction_method     none
_refine_ls_extinction_coef     ?
loop_
    _atom_type_symbol
    _atom_type_description
    _atom_type_scat_dispersion_real
    _atom_type_scat_dispersion_imag
    _atom_type_scat_source
    'C' 'C' 0.0033 0.0016
                         'International Tables Vol C Tables 4.2.6.8 and 6.1.1.4'
    'H' 'H' 0.0000 0.0000
                         'International Tables Vol C Tables 4.2.6.8 and 6.1.1.4'
    'N' 'N' 0.0061 0.0033
                         'International Tables Vol C Tables 4.2.6.8 and 6.1.1.4'
    'O' 'O' 0.0106 0.0060
                         'International Tables Vol C Tables 4.2.6.8 and 6.1.1.4'
    'Cd' 'Cd' -0.8075 1.2024
                         'International Tables Vol C Tables 4.2.6.8 and 6.1.1.4'
_computing_data_collection     'APEX2 (Bruker, 2008)'
_computing_cell_refinement     'SAINT (Bruker, 2008)'
_computing_data_reduction     'SAINT (Bruker, 2008)'
_computing_structure_solution     'SHELXS97 (Sheldrick, 2008)'
_computing_structure_refinement     'SHELXL97 (Sheldrick, 2008)'
_computing_molecular_graphics     'X-SEED (Barbour, 2001)'
_computing_publication_material     'publCIF (Westrip, 2009)'
loop_
    _atom_site_type_symbol
    _atom_site_label
    _atom_site_fract_x
    _atom_site_fract_y
    _atom_site_fract_z
    _atom_site_U_iso_or_equiv
    _atom_site_adp_type
    _atom_site_calc_flag
    _atom_site_refinement_flags
    _atom_site_occupancy
    _atom_site_disorder_assembly
    _atom_site_disorder_group
    Cd Cd1 0.5000 0.5000 0.5000 0.02237(7) Uani d S 1 . .
    Cd Cd2 0.43304(2) 0.760182(16) 0.651747(15) 0.02350(7) Uani d . 1 . .
    O O1 0.3867(2) 0.70119(17) 0.47197(16) 0.0296(4) Uani d . 1 . .
    O O2 0.1319(2) 0.6600(2) 0.12402(17) 0.0355(4) Uani d . 1 . .
    O O3 0.6154(3) 0.7935(2) 0.99064(18) 0.0443(5) Uani d . 1 . .
    O O4 0.7254(2) 0.58205(18) 0.51372(17) 0.0333(4) Uani d . 1 . .
    O O5 0.6883(2) 0.74953(18) 0.62123(17) 0.0317(4) Uani d . 1 . .
    O O6 0.4399(2) 0.54112(17) 0.69398(15) 0.0280(4) Uani d . 1 . .
    O O7 0.2248(2) 0.6405(2) 0.7604(2) 0.0415(5) Uani d . 1 . .
    N N1 0.3167(3) 0.9434(2) 0.57277(19) 0.0272(4) Uani d . 1 . .
    N N2 0.4101(2) 0.8934(2) 0.81198(18) 0.0260(4) Uani d . 1 . .
    C C1 0.2914(3) 0.7490(2) 0.3934(2) 0.0237(5) Uani d . 1 . .
    C C2 0.2618(3) 0.6773(2) 0.3010(2) 0.0264(5) Uani d . 1 . .
    H H2 0.3112 0.5939 0.2974 0.032 Uiso calc R 1 . .
    C C3 0.1638(3) 0.7243(3) 0.2161(2) 0.0286(5) Uani d . 1 . .
    C C4 0.0898(3) 0.8479(3) 0.2184(2) 0.0323(6) Uani d . 1 . .
    H H4 0.0229 0.8814 0.1592 0.039 Uiso calc R 1 . .
    C C5 0.1164(3) 0.9187(3) 0.3075(2) 0.0308(5) Uani d . 1 . .
    H H5 0.0655 1.0018 0.3095 0.037 Uiso calc R 1 . .
    C C6 0.2162(3) 0.8742(2) 0.3969(2) 0.0230(5) Uani d . 1 . .
    C C7 0.1865(4) 0.5285(3) 0.1245(3) 0.0480(8) Uani d . 1 . .
    H H7A 0.1564 0.4940 0.0538 0.072 Uiso calc R 1 . .
    H H7B 0.1415 0.4809 0.1935 0.072 Uiso calc R 1 . .
    H H7C 0.2991 0.5203 0.1265 0.072 Uiso calc R 1 . .
    C C8 0.2340(3) 0.9619(2) 0.4834(2) 0.0256(5) Uani d . 1 . .
    H H8 0.1779 1.0430 0.4732 0.031 Uiso calc R 1 . .
    C C9 0.3179(3) 1.0469(2) 0.6485(2) 0.0316(6) Uani d . 1 . .
    H H9A 0.2357 1.1143 0.6281 0.038 Uiso calc R 1 . .
    H H9B 0.4183 1.0849 0.6378 0.038 Uiso calc R 1 . .
    C C10 0.2915(3) 0.9945(3) 0.7749(2) 0.0327(6) Uani d . 1 . .
    H H10A 0.2906 1.0652 0.8260 0.039 Uiso calc R 1 . .
    H H10B 0.1891 0.9598 0.7851 0.039 Uiso calc R 1 . .
    C C11 0.3554(3) 0.8297(3) 0.9251(2) 0.0344(6) Uani d . 1 . .
    H H11A 0.2624 0.7855 0.9140 0.041 Uiso calc R 1 . .
    H H11B 0.3266 0.8947 0.9812 0.041 Uiso calc R 1 . .
    C C12 0.4778(4) 0.7347(3) 0.9742(3) 0.0425(7) Uani d . 1 . .
    H H12A 0.4385 0.6945 1.0500 0.051 Uiso calc R 1 . .
    H H12B 0.5017 0.6667 0.9204 0.051 Uiso calc R 1 . .
    C C13 0.6732(3) 0.8499(3) 0.8810(3) 0.0397(7) Uani d . 1 . .
    H H13A 0.6990 0.7825 0.8268 0.048 Uiso calc R 1 . .
    H H13B 0.7689 0.8904 0.8922 0.048 Uiso calc R 1 . .
    C C14 0.5570(3) 0.9488(3) 0.8280(2) 0.0341(6) Uani d . 1 . .
    H H14A 0.5372 1.0195 0.8793 0.041 Uiso calc R 1 . .
    H H14B 0.5997 0.9844 0.7514 0.041 Uiso calc R 1 . .
    C C15 0.7716(3) 0.6686(2) 0.5665(2) 0.0255(5) Uani d . 1 . .
    C C16 0.9437(3) 0.6773(3) 0.5634(3) 0.0379(6) Uani d . 1 . .
    H H16A 0.9691 0.7247 0.6280 0.057 Uiso calc R 1 . .
    H H16B 0.9780 0.7217 0.4891 0.057 Uiso calc R 1 . .
    H H16C 0.9957 0.5912 0.5709 0.057 Uiso calc R 1 . .
    C C17 0.3027(3) 0.5403(3) 0.7425(2) 0.0278(5) Uani d . 1 . .
    C C18 0.2436(4) 0.4112(3) 0.7764(3) 0.0462(8) Uani d . 1 . .
    H H18A 0.1515 0.4207 0.8292 0.069 Uiso calc R 1 . .
    H H18B 0.3234 0.3554 0.8158 0.069 Uiso calc R 1 . .
    H H18C 0.2174 0.3736 0.7062 0.069 Uiso calc R 1 . .
loop_
    _atom_site_aniso_label
    _atom_site_aniso_U_11
    _atom_site_aniso_U_22
    _atom_site_aniso_U_33
    _atom_site_aniso_U_12
    _atom_site_aniso_U_13
    _atom_site_aniso_U_23
    Cd1 0.02474(13) 0.01789(12) 0.02484(13) 0.00088(9) -0.00239(9) -0.00558(9)
    Cd2 0.02618(10) 0.02014(10) 0.02439(10) 0.00142(7) -0.00232(7) -0.00558(7)
    O1 0.0379(10) 0.0225(9) 0.0286(9) 0.0071(7) -0.0111(8) -0.0055(7)
    O2 0.0380(11) 0.0412(11) 0.0282(10) 0.0010(9) -0.0065(8) -0.0092(8)
    O3 0.0429(12) 0.0609(14) 0.0291(10) -0.0035(10) -0.0071(9) -0.0012(10)
    O4 0.0296(9) 0.0329(10) 0.0391(11) -0.0055(8) 0.0006(8) -0.0118(8)
    O5 0.0266(9) 0.0311(10) 0.0383(10) -0.0019(7) 0.0023(8) -0.0104(8)
    O6 0.0286(9) 0.0309(10) 0.0251(9) -0.0055(7) 0.0008(7) -0.0034(7)
    O7 0.0332(10) 0.0406(12) 0.0514(13) 0.0022(9) 0.0009(9) -0.0149(10)
    N1 0.0315(11) 0.0205(10) 0.0295(11) -0.0001(8) -0.0015(9) -0.0046(8)
    N2 0.0262(10) 0.0268(11) 0.0257(10) -0.0025(8) 0.0008(8) -0.0070(8)
    C1 0.0225(11) 0.0262(12) 0.0222(11) -0.0035(9) 0.0000(9) -0.0002(9)
    C2 0.0271(12) 0.0245(12) 0.0273(12) 0.0026(9) -0.0013(10) -0.0041(10)
    C3 0.0261(12) 0.0373(14) 0.0231(12) -0.0061(10) -0.0008(9) -0.0034(10)
    C4 0.0277(13) 0.0382(15) 0.0292(13) 0.0071(11) -0.0064(10) 0.0013(11)
    C5 0.0263(12) 0.0305(14) 0.0337(14) 0.0030(10) -0.0021(10) 0.0021(11)
    C6 0.0222(11) 0.0219(11) 0.0242(11) -0.0008(9) 0.0012(9) -0.0004(9)
    C7 0.059(2) 0.0459(19) 0.0424(18) -0.0046(15) -0.0072(15) -0.0164(15)
    C8 0.0251(11) 0.0188(11) 0.0314(13) 0.0018(9) 0.0018(10) -0.0007(9)
    C9 0.0381(14) 0.0213(12) 0.0359(14) 0.0021(10) -0.0030(11) -0.0087(11)
    C10 0.0342(14) 0.0279(13) 0.0361(14) 0.0061(11) -0.0005(11) -0.0120(11)
    C11 0.0366(14) 0.0442(16) 0.0238(12) -0.0106(12) 0.0060(10) -0.0080(11)
    C12 0.0487(18) 0.0447(17) 0.0333(15) -0.0058(14) 0.0017(13) 0.0009(13)
    C13 0.0323(14) 0.0550(19) 0.0324(14) -0.0041(13) -0.0029(11) -0.0055(13)
    C14 0.0349(14) 0.0388(15) 0.0305(13) -0.0115(12) -0.0021(11) -0.0063(11)
    C15 0.0241(11) 0.0246(12) 0.0273(12) -0.0030(9) -0.0001(9) 0.0011(10)
    C16 0.0244(13) 0.0329(15) 0.0569(19) -0.0022(11) 0.0007(12) -0.0078(13)
    C17 0.0291(12) 0.0326(14) 0.0226(12) -0.0047(10) -0.0038(9) -0.0038(10)
    C18 0.0522(19) 0.0444(18) 0.0429(17) -0.0204(15) 0.0008(14) 0.0043(14)
_geom_special_details
;
 All esds (except the esd in the dihedral angle between two l.s. planes)
 are estimated using the full covariance matrix.  The cell esds are taken
 into account individually in the estimation of esds in distances, angles
 and torsion angles; correlations between esds in cell parameters are only
 used when they are defined by crystal symmetry.  An approximate (isotropic)
 treatment of cell esds is used for estimating esds involving l.s. planes.
;
loop_
    _geom_bond_atom_site_label_1
    _geom_bond_atom_site_label_2
    _geom_bond_site_symmetry_2
    _geom_bond_distance
    _geom_bond_publ_flag
    Cd1 O4 . 2.2341(18) ?
    Cd1 O4 2_666 2.2341(18) ?
    Cd1 O1 . 2.2697(18) ?
    Cd1 O1 2_666 2.2697(18) ?
    Cd1 O6 2_666 2.3324(18) ?
    Cd1 O6 . 2.3324(18) ?
    Cd2 O5 . 2.2258(18) ?
    Cd2 N1 . 2.251(2) ?
    Cd2 O1 . 2.2848(18) ?
    Cd2 O6 . 2.3163(18) ?
    Cd2 N2 . 2.406(2) ?
    Cd2 O7 . 2.505(2) ?
    Cd2 C17 . 2.763(3) ?
    O1 C1 . 1.307(3) ?
    O2 C3 . 1.364(3) ?
    O2 C7 . 1.428(4) ?
    O3 C13 . 1.428(4) ?
    O3 C12 . 1.427(4) ?
    O4 C15 . 1.249(3) ?
    O5 C15 . 1.259(3) ?
    O6 C17 . 1.288(3) ?
    O7 C17 . 1.232(3) ?
    N1 C8 . 1.286(3) ?
    N1 C9 . 1.458(3) ?
    N2 C10 . 1.476(3) ?
    N2 C14 . 1.481(3) ?
    N2 C11 . 1.483(3) ?
    C1 C2 . 1.409(3) ?
    C1 C6 . 1.427(4) ?
    C2 C3 . 1.372(4) ?
    C2 H2 . 0.9500 ?
    C3 C4 . 1.407(4) ?
    C4 C5 . 1.364(4) ?
    C4 H4 . 0.9500 ?
    C5 C6 . 1.414(3) ?
    C5 H5 . 0.9500 ?
    C6 C8 . 1.443(3) ?
    C7 H7A . 0.9800 ?
    C7 H7B . 0.9800 ?
    C7 H7C . 0.9800 ?
    C8 H8 . 0.9500 ?
    C9 C10 . 1.521(4) ?
    C9 H9A . 0.9900 ?
    C9 H9B . 0.9900 ?
    C10 H10A . 0.9900 ?
    C10 H10B . 0.9900 ?
    C11 C12 . 1.503(4) ?
    C11 H11A . 0.9900 ?
    C11 H11B . 0.9900 ?
    C12 H12A . 0.9900 ?
    C12 H12B . 0.9900 ?
    C13 C14 . 1.508(4) ?
    C13 H13A . 0.9900 ?
    C13 H13B . 0.9900 ?
    C14 H14A . 0.9900 ?
    C14 H14B . 0.9900 ?
    C15 C16 . 1.508(3) ?
    C16 H16A . 0.9800 ?
    C16 H16B . 0.9800 ?
    C16 H16C . 0.9800 ?
    C17 C18 . 1.508(4) ?
    C18 H18A . 0.9800 ?
    C18 H18B . 0.9800 ?
    C18 H18C . 0.9800 ?
loop_
    _geom_angle_atom_site_label_1
    _geom_angle_atom_site_label_2
    _geom_angle_atom_site_label_3
    _geom_angle_site_symmetry_1
    _geom_angle_site_symmetry_3
    _geom_angle
    _geom_angle_publ_flag
    O4 Cd1 O4 . 2_666 180.00(9) ?
    O4 Cd1 O1 . . 89.08(7) ?
    O4 Cd1 O1 2_666 . 90.92(7) ?
    O4 Cd1 O1 . 2_666 90.92(7) ?
    O4 Cd1 O1 2_666 2_666 89.08(7) ?
    O1 Cd1 O1 . 2_666 180.0 ?
    O4 Cd1 O6 . 2_666 92.07(7) ?
    O4 Cd1 O6 2_666 2_666 87.93(7) ?
    O1 Cd1 O6 . 2_666 99.40(7) ?
    O1 Cd1 O6 2_666 2_666 80.60(7) ?
    O4 Cd1 O6 . . 87.93(7) ?
    O4 Cd1 O6 2_666 . 92.07(7) ?
    O1 Cd1 O6 . . 80.60(7) ?
    O1 Cd1 O6 2_666 . 99.40(7) ?
    O6 Cd1 O6 2_666 . 180.0000(10)
                                 ?
    O5 Cd2 N1 . . 112.77(8) ?
    O5 Cd2 O1 . . 95.22(7) ?
    N1 Cd2 O1 . . 79.57(7) ?
    O5 Cd2 O6 . . 90.89(7) ?
    N1 Cd2 O6 . . 150.28(7) ?
    O1 Cd2 O6 . . 80.63(6) ?
    O5 Cd2 N2 . . 98.35(7) ?
    N1 Cd2 N2 . . 77.40(8) ?
    O1 Cd2 N2 . . 156.39(7) ?
    O6 Cd2 N2 . . 118.22(7) ?
    O5 Cd2 O7 . . 140.68(7) ?
    N1 Cd2 O7 . . 106.34(8) ?
    O1 Cd2 O7 . . 95.62(7) ?
    O6 Cd2 O7 . . 54.04(7) ?
    N2 Cd2 O7 . . 86.00(7) ?
    O5 Cd2 C17 . . 117.38(8) ?
    N1 Cd2 C17 . . 128.89(8) ?
    O1 Cd2 C17 . . 86.63(7) ?
    O6 Cd2 C17 . . 27.64(7) ?
    N2 Cd2 C17 . . 103.91(7) ?
    O7 Cd2 C17 . . 26.48(7) ?
    C1 O1 Cd1 . . 129.37(16) ?
    C1 O1 Cd2 . . 132.41(16) ?
    Cd1 O1 Cd2 . . 95.61(7) ?
    C3 O2 C7 . . 117.8(2) ?
    C13 O3 C12 . . 109.2(2) ?
    C15 O4 Cd1 . . 135.87(17) ?
    C15 O5 Cd2 . . 127.15(16) ?
    C17 O6 Cd2 . . 95.85(16) ?
    C17 O6 Cd1 . . 123.51(15) ?
    Cd2 O6 Cd1 . . 93.08(6) ?
    C17 O7 Cd2 . . 88.50(16) ?
    C8 N1 C9 . . 118.1(2) ?
    C8 N1 Cd2 . . 129.16(18) ?
    C9 N1 Cd2 . . 111.79(16) ?
    C10 N2 C14 . . 110.6(2) ?
    C10 N2 C11 . . 108.4(2) ?
    C14 N2 C11 . . 108.7(2) ?
    C10 N2 Cd2 . . 102.71(15) ?
    C14 N2 Cd2 . . 111.70(16) ?
    C11 N2 Cd2 . . 114.69(16) ?
    O1 C1 C2 . . 120.1(2) ?
    O1 C1 C6 . . 121.9(2) ?
    C2 C1 C6 . . 118.0(2) ?
    C3 C2 C1 . . 122.0(2) ?
    C3 C2 H2 . . 119.0 ?
    C1 C2 H2 . . 119.0 ?
    O2 C3 C2 . . 124.6(3) ?
    O2 C3 C4 . . 114.9(2) ?
    C2 C3 C4 . . 120.4(2) ?
    C5 C4 C3 . . 118.5(2) ?
    C5 C4 H4 . . 120.8 ?
    C3 C4 H4 . . 120.8 ?
    C4 C5 C6 . . 123.1(3) ?
    C4 C5 H5 . . 118.4 ?
    C6 C5 H5 . . 118.4 ?
    C5 C6 C1 . . 118.0(2) ?
    C5 C6 C8 . . 116.2(2) ?
    C1 C6 C8 . . 125.9(2) ?
    O2 C7 H7A . . 109.5 ?
    O2 C7 H7B . . 109.5 ?
    H7A C7 H7B . . 109.5 ?
    O2 C7 H7C . . 109.5 ?
    H7A C7 H7C . . 109.5 ?
    H7B C7 H7C . . 109.5 ?
    N1 C8 C6 . . 127.7(2) ?
    N1 C8 H8 . . 116.2 ?
    C6 C8 H8 . . 116.2 ?
    N1 C9 C10 . . 109.2(2) ?
    N1 C9 H9A . . 109.8 ?
    C10 C9 H9A . . 109.8 ?
    N1 C9 H9B . . 109.8 ?
    C10 C9 H9B . . 109.8 ?
    H9A C9 H9B . . 108.3 ?
    N2 C10 C9 . . 113.0(2) ?
    N2 C10 H10A . . 109.0 ?
    C9 C10 H10A . . 109.0 ?
    N2 C10 H10B . . 109.0 ?
    C9 C10 H10B . . 109.0 ?
    H10A C10 H10B . . 107.8 ?
    N2 C11 C12 . . 111.1(2) ?
    N2 C11 H11A . . 109.4 ?
    C12 C11 H11A . . 109.4 ?
    N2 C11 H11B . . 109.4 ?
    C12 C11 H11B . . 109.4 ?
    H11A C11 H11B . . 108.0 ?
    O3 C12 C11 . . 111.6(3) ?
    O3 C12 H12A . . 109.3 ?
    C11 C12 H12A . . 109.3 ?
    O3 C12 H12B . . 109.3 ?
    C11 C12 H12B . . 109.3 ?
    H12A C12 H12B . . 108.0 ?
    O3 C13 C14 . . 111.5(2) ?
    O3 C13 H13A . . 109.3 ?
    C14 C13 H13A . . 109.3 ?
    O3 C13 H13B . . 109.3 ?
    C14 C13 H13B . . 109.3 ?
    H13A C13 H13B . . 108.0 ?
    N2 C14 C13 . . 111.4(2) ?
    N2 C14 H14A . . 109.4 ?
    C13 C14 H14A . . 109.4 ?
    N2 C14 H14B . . 109.4 ?
    C13 C14 H14B . . 109.4 ?
    H14A C14 H14B . . 108.0 ?
    O4 C15 O5 . . 126.2(2) ?
    O4 C15 C16 . . 116.7(2) ?
    O5 C15 C16 . . 117.1(2) ?
    C15 C16 H16A . . 109.5 ?
    C15 C16 H16B . . 109.5 ?
    H16A C16 H16B . . 109.5 ?
    C15 C16 H16C . . 109.5 ?
    H16A C16 H16C . . 109.5 ?
    H16B C16 H16C . . 109.5 ?
    O7 C17 O6 . . 121.3(2) ?
    O7 C17 C18 . . 122.2(3) ?
    O6 C17 C18 . . 116.6(3) ?
    O7 C17 Cd2 . . 65.02(15) ?
    O6 C17 Cd2 . . 56.51(13) ?
    C18 C17 Cd2 . . 171.3(2) ?
    C17 C18 H18A . . 109.5 ?
    C17 C18 H18B . . 109.5 ?
    H18A C18 H18B . . 109.5 ?
    C17 C18 H18C . . 109.5 ?
    H18A C18 H18C . . 109.5 ?
    H18B C18 H18C . . 109.5 ?
loop_
    _geom_torsion_atom_site_label_1
    _geom_torsion_atom_site_label_2
    _geom_torsion_atom_site_label_3
    _geom_torsion_atom_site_label_4
    _geom_torsion_site_symmetry_1
    _geom_torsion_site_symmetry_2
    _geom_torsion_site_symmetry_3
    _geom_torsion_site_symmetry_4
    _geom_torsion
    _geom_torsion_publ_flag
    O4 Cd1 O1 C1 . . . . 132.7(2) ?
    O4 Cd1 O1 C1 2_666 . . . -47.3(2) ?
    O6 Cd1 O1 C1 2_666 . . . 40.8(2) ?
    O6 Cd1 O1 C1 . . . . -139.2(2) ?
    O4 Cd1 O1 Cd2 . . . . -64.07(7) ?
    O4 Cd1 O1 Cd2 2_666 . . . 115.93(7) ?
    O6 Cd1 O1 Cd2 2_666 . . . -156.02(7) ?
    O6 Cd1 O1 Cd2 . . . . 23.98(7) ?
    O5 Cd2 O1 C1 . . . . -131.7(2) ?
    N1 Cd2 O1 C1 . . . . -19.5(2) ?
    O6 Cd2 O1 C1 . . . . 138.2(2) ?
    N2 Cd2 O1 C1 . . . . -6.7(3) ?
    O7 Cd2 O1 C1 . . . . 86.1(2) ?
    C17 Cd2 O1 C1 . . . . 111.1(2) ?
    O5 Cd2 O1 Cd1 . . . . 65.89(8) ?
    N1 Cd2 O1 Cd1 . . . . 178.12(8) ?
    O6 Cd2 O1 Cd1 . . . . -24.16(7) ?
    N2 Cd2 O1 Cd1 . . . . -169.14(14) ?
    O7 Cd2 O1 Cd1 . . . . -76.26(8) ?
    C17 Cd2 O1 Cd1 . . . . -51.32(8) ?
    O1 Cd1 O4 C15 . . . . 46.8(3) ?
    O1 Cd1 O4 C15 2_666 . . . -133.2(3) ?
    O6 Cd1 O4 C15 2_666 . . . 146.2(3) ?
    O6 Cd1 O4 C15 . . . . -33.8(3) ?
    N1 Cd2 O5 C15 . . . . -118.7(2) ?
    O1 Cd2 O5 C15 . . . . -37.8(2) ?
    O6 Cd2 O5 C15 . . . . 42.9(2) ?
    N2 Cd2 O5 C15 . . . . 161.6(2) ?
    O7 Cd2 O5 C15 . . . . 67.7(2) ?
    C17 Cd2 O5 C15 . . . . 51.1(2) ?
    O5 Cd2 O6 C17 . . . . 164.09(15) ?
    N1 Cd2 O6 C17 . . . . -52.0(2) ?
    O1 Cd2 O6 C17 . . . . -100.76(14) ?
    N2 Cd2 O6 C17 . . . . 64.12(16) ?
    O7 Cd2 O6 C17 . . . . 3.27(14) ?
    O5 Cd2 O6 Cd1 . . . . -71.76(7) ?
    N1 Cd2 O6 Cd1 . . . . 72.13(15) ?
    O1 Cd2 O6 Cd1 . . . . 23.38(7) ?
    N2 Cd2 O6 Cd1 . . . . -171.73(6) ?
    O7 Cd2 O6 Cd1 . . . . 127.41(9) ?
    C17 Cd2 O6 Cd1 . . . . 124.14(16) ?
    O4 Cd1 O6 C17 . . . . 165.0(2) ?
    O4 Cd1 O6 C17 2_666 . . . -15.0(2) ?
    O1 Cd1 O6 C17 . . . . 75.5(2) ?
    O1 Cd1 O6 C17 2_666 . . . -104.5(2) ?
    O4 Cd1 O6 Cd2 . . . . 65.86(7) ?
    O4 Cd1 O6 Cd2 2_666 . . . -114.14(7) ?
    O1 Cd1 O6 Cd2 . . . . -23.55(7) ?
    O1 Cd1 O6 Cd2 2_666 . . . 156.45(7) ?
    O5 Cd2 O7 C17 . . . . -34.6(2) ?
    N1 Cd2 O7 C17 . . . . 151.47(16) ?
    O1 Cd2 O7 C17 . . . . 70.73(16) ?
    O6 Cd2 O7 C17 . . . . -3.40(14) ?
    N2 Cd2 O7 C17 . . . . -132.91(17) ?
    O5 Cd2 N1 C8 . . . . 108.5(2) ?
    O1 Cd2 N1 C8 . . . . 17.2(2) ?
    O6 Cd2 N1 C8 . . . . -31.8(3) ?
    N2 Cd2 N1 C8 . . . . -157.7(2) ?
    O7 Cd2 N1 C8 . . . . -75.7(2) ?
    C17 Cd2 N1 C8 . . . . -59.8(3) ?
    O5 Cd2 N1 C9 . . . . -82.79(18) ?
    O1 Cd2 N1 C9 . . . . -174.11(18) ?
    O6 Cd2 N1 C9 . . . . 136.93(17) ?
    N2 Cd2 N1 C9 . . . . 11.08(17) ?
    O7 Cd2 N1 C9 . . . . 93.04(18) ?
    C17 Cd2 N1 C9 . . . . 108.92(18) ?
    O5 Cd2 N2 C10 . . . . 129.62(16) ?
    N1 Cd2 N2 C10 . . . . 18.03(15) ?
    O1 Cd2 N2 C10 . . . . 5.2(3) ?
    O6 Cd2 N2 C10 . . . . -134.83(15) ?
    O7 Cd2 N2 C10 . . . . -89.70(16) ?
    C17 Cd2 N2 C10 . . . . -109.37(16) ?
    O5 Cd2 N2 C14 . . . . 11.13(18) ?
    N1 Cd2 N2 C14 . . . . -100.46(18) ?
    O1 Cd2 N2 C14 . . . . -113.3(2) ?
    O6 Cd2 N2 C14 . . . . 106.68(17) ?
    O7 Cd2 N2 C14 . . . . 151.81(18) ?
    C17 Cd2 N2 C14 . . . . 132.15(17) ?
    O5 Cd2 N2 C11 . . . . -113.06(18) ?
    N1 Cd2 N2 C11 . . . . 135.35(19) ?
    O1 Cd2 N2 C11 . . . . 122.5(2) ?
    O6 Cd2 N2 C11 . . . . -17.5(2) ?
    O7 Cd2 N2 C11 . . . . 27.61(18) ?
    C17 Cd2 N2 C11 . . . . 7.95(19) ?
    Cd1 O1 C1 C2 . . . . -8.6(3) ?
    Cd2 O1 C1 C2 . . . . -165.66(17) ?
    Cd1 O1 C1 C6 . . . . 172.28(16) ?
    Cd2 O1 C1 C6 . . . . 15.2(3) ?
    O1 C1 C2 C3 . . . . -179.3(2) ?
    C6 C1 C2 C3 . . . . -0.2(4) ?
    C7 O2 C3 C2 . . . . 9.3(4) ?
    C7 O2 C3 C4 . . . . -171.9(3) ?
    C1 C2 C3 O2 . . . . 179.3(2) ?
    C1 C2 C3 C4 . . . . 0.5(4) ?
    O2 C3 C4 C5 . . . . -179.7(2) ?
    C2 C3 C4 C5 . . . . -0.8(4) ?
    C3 C4 C5 C6 . . . . 0.7(4) ?
    C4 C5 C6 C1 . . . . -0.4(4) ?
    C4 C5 C6 C8 . . . . 178.8(2) ?
    O1 C1 C6 C5 . . . . 179.2(2) ?
    C2 C1 C6 C5 . . . . 0.1(3) ?
    O1 C1 C6 C8 . . . . 0.1(4) ?
    C2 C1 C6 C8 . . . . -179.0(2) ?
    C9 N1 C8 C6 . . . . 179.6(2) ?
    Cd2 N1 C8 C6 . . . . -12.3(4) ?
    C5 C6 C8 N1 . . . . 179.5(2) ?
    C1 C6 C8 N1 . . . . -1.4(4) ?
    C8 N1 C9 C10 . . . . 131.7(2) ?
    Cd2 N1 C9 C10 . . . . -38.4(3) ?
    C14 N2 C10 C9 . . . . 73.7(3) ?
    C11 N2 C10 C9 . . . . -167.4(2) ?
    Cd2 N2 C10 C9 . . . . -45.6(2) ?
    N1 C9 C10 N2 . . . . 59.6(3) ?
    C10 N2 C11 C12 . . . . -174.1(2) ?
    C14 N2 C11 C12 . . . . -53.9(3) ?
    Cd2 N2 C11 C12 . . . . 71.9(3) ?
    C13 O3 C12 C11 . . . . -59.8(3) ?
    N2 C11 C12 O3 . . . . 58.4(3) ?
    C12 O3 C13 C14 . . . . 59.3(3) ?
    C10 N2 C14 C13 . . . . 172.4(2) ?
    C11 N2 C14 C13 . . . . 53.7(3) ?
    Cd2 N2 C14 C13 . . . . -73.9(2) ?
    O3 C13 C14 N2 . . . . -57.7(3) ?
    Cd1 O4 C15 O5 . . . . -9.5(4) ?
    Cd1 O4 C15 C16 . . . . 170.9(2) ?
    Cd2 O5 C15 O4 . . . . 3.8(4) ?
    Cd2 O5 C15 C16 . . . . -176.71(18) ?
    Cd2 O7 C17 O6 . . . . 5.8(2) ?
    Cd2 O7 C17 C18 . . . . -174.5(2) ?
    Cd2 O6 C17 O7 . . . . -6.3(3) ?
    Cd1 O6 C17 O7 . . . . -103.9(3) ?
    Cd2 O6 C17 C18 . . . . 174.0(2) ?
    Cd1 O6 C17 C18 . . . . 76.3(3) ?
    Cd1 O6 C17 Cd2 . . . . -97.62(15) ?
    O5 Cd2 C17 O7 . . . . 156.09(15) ?
    N1 Cd2 C17 O7 . . . . -36.1(2) ?
    O1 Cd2 C17 O7 . . . . -109.77(16) ?
    O6 Cd2 C17 O7 . . . . 174.1(2) ?
    N2 Cd2 C17 O7 . . . . 48.83(17) ?
    O5 Cd2 C17 O6 . . . . -17.97(16) ?
    N1 Cd2 C17 O6 . . . . 149.87(13) ?
    O1 Cd2 C17 O6 . . . . 76.16(14) ?
    N2 Cd2 C17 O6 . . . . -125.24(14) ?
    O7 Cd2 C17 O6 . . . . -174.1(2) ?
