# Supplementary material for: Tetra-μ2-acetato-bis­{μ2-5-meth­oxy-2-[(2-morpholinoeth­yl)iminio­meth­yl]phenolato}tricadmium(II)
Source: Acta Crystallogr Sect E Struct Rep Online. 2009 Jul 31;65(Pt 8):m1011. doi: 10.1107/S1600536809029171 (PMC2977297; doi:10.1107/S1600536809029171)
Supplement: Supplementary file 2 [file e-65-m1011-Isup2.hkl]

# 
# h,k,l, Fc-squared, Fo-squared, sigma(Fo-squared) and status flag 
# 
data_I
_shelx_title '  P-1' 
_shelx_refln_list_code          4 
_shelx_F_calc_maximum      186.44 
_exptl_crystal_F_000       550.00 
_reflns_d_resolution_high  0.7697 
 
loop_ 
 _symmetry_equiv_pos_as_xyz 
 'x, y, z' 
 '-x, -y, -z' 
 
_cell_length_a     8.7199 
_cell_length_b    10.5536 
_cell_length_c    11.5202 
_cell_angle_alpha  84.899 
_cell_angle_beta   86.317 
_cell_angle_gamma  85.121 
 
_shelx_F_squared_multiplier     1.000 
 
loop_ 
 _refln_index_h 
 _refln_index_k 
 _refln_index_l 
 _refln_F_squared_calc 
 _refln_F_squared_meas 
 _refln_F_squared_sigma 
 _refln_observed_status 
   1   0   0    32834.73    25877.46   1262.53 o 
   2   0   0       11.49       21.57      1.70 o 
   3   0   0     1300.04     1175.78     17.34 o 
   4   0   0     1010.25     1091.86     16.21 o 
   5   0   0      112.68      107.60      6.55 o 
   6   0   0      686.09      683.44     10.72 o 
   7   0   0      690.07      733.80     17.45 o 
   8   0   0      428.45      418.09     11.72 o 
   9   0   0      146.56      146.78      7.47 o 
  10   0   0       17.06       20.13      3.88 o 
  11   0   0      206.79      235.01     15.87 o 
 -11   1   0      460.43      488.53     22.68 o 
 -10   1   0      579.25      593.37     24.06 o 
  -9   1   0     1266.56     1334.69     25.75 o 
  -8   1   0      831.65      831.07     17.71 o 
  -7   1   0      353.09      335.11      9.56 o 
  -6   1   0      105.54      102.80      4.91 o 
  -5   1   0      422.08      419.61      9.46 o 
  -4   1   0     1266.25     1325.97     21.01 o 
  -3   1   0      566.46      584.79     10.29 o 
  -2   1   0      180.86      149.49      2.99 o 
  -1   1   0     2875.78     2942.13     42.47 o 
   0   1   0      874.47      556.17     58.71 o 
   1   1   0     8189.98     8450.56    105.83 o 
   2   1   0     4867.80     4840.62     60.27 o 
   3   1   0    21314.17    20628.18    261.61 o 
   4   1   0    20094.75    20272.84    250.32 o 
   5   1   0     4509.48     4533.84     58.59 o 
   6   1   0     2861.86     2900.80     39.87 o 
   7   1   0      300.10      280.87      7.89 o 
   8   1   0      216.43      231.06      6.65 o 
   9   1   0       67.39       60.37      5.03 o 
  10   1   0       92.80       94.79      6.95 o 
  11   1   0       84.02       87.39     10.78 o 
 -11   2   0       78.62       75.68      9.89 o 
 -10   2   0      342.32      356.46     18.06 o 
  -9   2   0      451.20      456.10     19.83 o 
  -8   2   0     1693.41     1700.78     29.66 o 
  -7   2   0     1707.50     1698.69     48.32 o 
  -6   2   0     2695.38     2582.66     39.41 o 
  -5   2   0     5679.72     5668.30     78.92 o 
  -4   2   0     2101.29     2055.11     30.61 o 
  -3   2   0      668.22      756.64     12.56 o 
  -2   2   0     1440.69     1532.36     23.72 o 
  -1   2   0      396.87      362.86     10.95 o 
   0   2   0     1939.02     2005.98     73.80 o 
   1   2   0     1784.89     1730.34     20.42 o 
   2   2   0      238.67      271.98      5.29 o 
   3   2   0      574.00      645.63     10.58 o 
   4   2   0     3927.06     3977.88     91.50 o 
   5   2   0     1593.52     1577.15     23.44 o 
   6   2   0     3404.31     3306.05     45.06 o 
   7   2   0     2826.73     2808.81     54.02 o 
   8   2   0     1267.49     1246.51     21.77 o 
   9   2   0      831.09      835.93     17.21 o 
  10   2   0      583.05      595.46     16.42 o 
  11   2   0      138.13      142.14      8.54 o 
 -10   3   0       27.10       22.62      6.37 o 
  -9   3   0        3.88       11.04      5.27 o 
  -8   3   0       87.62       85.92      5.67 o 
  -7   3   0      448.82      474.99     11.63 o 
  -6   3   0     2511.25     2520.87     41.99 o 
  -5   3   0     4115.50     4084.85     58.28 o 
  -4   3   0     4754.69     4682.99     85.36 o 
  -3   3   0     5793.27     5754.30     83.33 o 
  -2   3   0    14137.24    13821.25    270.91 o 
  -1   3   0     7544.13     7529.21    106.99 o 
   0   3   0      432.09      462.95     10.81 o 
   1   3   0     2354.17     2430.71     26.96 o 
   2   3   0      155.94      186.23      3.36 o 
   3   3   0      369.49      336.38      7.03 o 
   4   3   0     2584.39     2625.62     35.74 o 
   5   3   0     1002.71     1048.63     17.35 o 
   6   3   0       88.84      107.49      4.92 o 
   7   3   0       47.81       42.98      3.70 o 
   8   3   0      298.34      287.64      9.01 o 
   9   3   0      210.06      232.16     21.81 o 
  10   3   0      428.12      439.97     12.54 o 
  11   3   0      528.14      530.62     16.42 o 
 -10   4   0       70.40       99.60     10.29 o 
  -9   4   0      117.09      111.04      9.89 o 
  -8   4   0      717.10      745.93     25.01 o 
  -7   4   0     1838.44     1881.66     31.14 o 
  -6   4   0        5.15        7.44      2.11 o 
  -5   4   0       62.55       53.51      3.52 o 
  -4   4   0       89.43       86.47      5.82 o 
  -3   4   0      163.16      120.79      6.15 o 
  -2   4   0     5152.38     5065.70     73.54 o 
  -1   4   0    22097.44    21771.74    364.67 o 
   0   4   0    12846.57    12460.52    144.08 o 
   1   4   0    10384.52     9996.08    148.41 o 
   2   4   0     8933.95     9106.00     97.42 o 
   3   4   0     4262.60     4405.42     56.72 o 
   4   4   0     1273.73     1357.79     23.47 o 
   5   4   0     1061.85     1106.36     21.10 o 
   6   4   0       70.54       66.44      4.53 o 
   7   4   0       74.92       79.63      5.23 o 
   8   4   0      294.91      309.35      9.65 o 
   9   4   0       70.45       63.45      5.02 o 
  10   4   0        4.70       -0.85      2.82 o 
  11   4   0        7.31        6.81      3.74 o 
 -10   5   0      873.74      899.05     31.34 o 
  -9   5   0      987.29     1030.87     32.50 o 
  -8   5   0      876.03      903.55     28.62 o 
  -7   5   0      153.08      218.32     12.13 o 
  -6   5   0       21.49       26.53      3.69 o 
  -5   5   0      281.35      275.11     11.64 o 
  -4   5   0     1078.47     1093.31     27.36 o 
  -3   5   0      171.36      130.20      6.82 o 
  -2   5   0      257.26      268.85      7.32 o 
  -1   5   0       86.41       76.51      3.51 o 
   0   5   0     1147.88     1222.44     16.23 o 
   1   5   0      960.89      941.45     12.31 o 
   2   5   0     6513.57     6569.38     82.51 o 
   3   5   0     7914.85     8274.58    103.57 o 
   4   5   0     4581.17     4617.29     60.49 o 
   5   5   0     3818.85     3814.99     51.75 o 
   6   5   0     2879.65     2872.67     41.27 o 
   7   5   0     1746.89     1696.20     37.76 o 
   8   5   0      130.12      121.47      7.74 o 
   9   5   0        2.77        1.43      2.96 o 
  10   5   0        2.16       -2.52      2.69 o 
  -9   6   0      665.15      679.09     25.42 o 
  -8   6   0     1813.75     1817.19     47.22 o 
  -7   6   0     3068.69     3116.35     70.34 o 
  -6   6   0     2149.58     2214.08     51.79 o 
  -5   6   0     2059.76     2069.45     47.68 o 
  -4   6   0      779.62      815.20     22.65 o 
  -3   6   0      206.02      212.17      9.34 o 
  -2   6   0       81.49      105.57      6.26 o 
  -1   6   0     1639.74     1753.65     28.75 o 
   0   6   0      573.72      597.30      7.87 o 
   1   6   0      628.38      610.85     10.88 o 
   2   6   0        5.25        4.75      1.52 o 
   3   6   0      468.38      472.33     10.15 o 
   4   6   0      430.17      435.01      9.96 o 
   5   6   0      379.68      419.33     10.28 o 
   6   6   0     1363.12     1348.15     23.09 o 
   7   6   0     3076.75     2918.01     43.29 o 
   8   6   0     1383.12     1319.21     24.37 o 
   9   6   0      624.21      619.42     15.59 o 
  10   6   0      448.86      434.39     13.37 o 
  -9   7   0      226.52      241.80     14.97 o 
  -8   7   0        0.11        0.49      4.12 o 
  -7   7   0       96.65       72.11      7.84 o 
  -6   7   0      297.32      306.16     14.21 o 
  -5   7   0     1518.37     1516.17     38.07 o 
  -4   7   0     3169.01     3320.48     71.07 o 
  -3   7   0     6506.51     6530.19    129.55 o 
  -2   7   0     4244.75     4299.71     87.39 o 
  -1   7   0     2126.36     2158.67     47.08 o 
   0   7   0     1897.44     2000.54     23.71 o 
   1   7   0     1478.98     1424.12     27.56 o 
   2   7   0      154.11      178.33      6.74 o 
   3   7   0      186.61      194.96      6.37 o 
   4   7   0      822.24      832.43     15.64 o 
   5   7   0      491.17      499.91     11.75 o 
   6   7   0       23.64       25.60      5.75 o 
   7   7   0        8.21        7.89      2.85 o 
   8   7   0       71.41       57.83      4.93 o 
   9   7   0      117.55      109.38      6.95 o 
  10   7   0      352.40      355.25     20.25 o 
  -8   8   0       25.40       30.70      6.31 o 
  -7   8   0      175.17      190.05     12.24 o 
  -6   8   0      455.43      461.42     18.61 o 
  -5   8   0      155.51      158.24     10.09 o 
  -4   8   0        5.48        6.08      3.41 o 
  -3   8   0      408.59      383.05     14.43 o 
  -2   8   0      703.79      744.17     21.41 o 
  -1   8   0     1371.00     1370.53     21.13 o 
   0   8   0     2898.81     2930.18     33.60 o 
   1   8   0     5297.85     5198.27     67.50 o 
   2   8   0     3618.24     3687.38     59.02 o 
   3   8   0     2673.80     2650.00     38.12 o 
   4   8   0     1597.43     1632.15     39.17 o 
   5   8   0      462.18      458.41     12.85 o 
   6   8   0      395.24      406.10     11.39 o 
   7   8   0       20.29       23.59      7.45 o 
   8   8   0      233.06      240.57      9.68 o 
   9   8   0      101.92      113.36      7.32 o 
  -6   9   0      487.39      529.26     20.33 o 
  -5   9   0       25.16       25.08      4.91 o 
  -4   9   0      312.88      315.92     14.14 o 
  -3   9   0       97.00      101.76      7.81 o 
  -2   9   0       85.08      118.39      8.04 o 
  -1   9   0      443.25      442.13      9.94 o 
   0   9   0       17.62        7.96      2.11 o 
   1   9   0      827.75      821.03     15.12 o 
   2   9   0      561.08      581.47     12.42 o 
   3   9   0      776.19      796.39     15.77 o 
   4   9   0     2264.42     2224.79     34.17 o 
   5   9   0     3902.58     3789.04     53.98 o 
   6   9   0     2214.66     2130.40     34.57 o 
   7   9   0      823.48      825.70     18.50 o 
   8   9   0      249.99      268.29     10.45 o 
   9   9   0       40.70       35.80      5.07 o 
  -5  10   0      907.66      959.46     29.56 o 
  -4  10   0     1031.38     1069.86     30.84 o 
  -3  10   0      561.10      641.09     21.20 o 
  -2  10   0      442.30      452.42     16.98 o 
  -1  10   0       51.31       82.65      4.61 o 
   0  10   0      530.20      548.75     12.00 o 
   1  10   0       66.78       63.73      4.46 o 
   2  10   0       60.97       66.52      4.63 o 
   3  10   0       34.12       26.25      3.34 o 
   4  10   0       31.54       25.01      3.53 o 
   5  10   0        0.71       -3.55      4.11 o 
   6  10   0      211.90      213.44     10.60 o 
   7  10   0      853.21      867.32     19.67 o 
   8  10   0     1166.37     1174.20     24.65 o 
  -4  11   0      991.34      987.15     29.97 o 
  -3  11   0     1431.20     1464.05     38.95 o 
  -2  11   0      996.97     1118.45     31.86 o 
  -1  11   0     1234.05     1298.23     35.11 o 
   0  11   0     1603.28     1595.32     33.84 o 
   1  11   0      745.88      768.76     15.65 o 
   2  11   0       86.07       78.46      5.15 o 
   3  11   0       61.70       61.09      4.68 o 
   4  11   0       14.16       11.21      3.06 o 
   5  11   0       25.57       30.95      4.12 o 
   6  11   0      300.07      309.84     11.07 o 
   7  11   0        0.14       -3.90      2.93 o 
  -2  12   0       89.58       87.47      8.96 o 
  -1  12   0      380.13      391.76     16.99 o 
   1  12   0      905.10      940.13     24.42 o 
   2  12   0     1203.87     1249.11     23.02 o 
   3  12   0      864.20      894.11     18.77 o 
   4  12   0      579.52      591.82     15.10 o 
   5  12   0      500.64      505.03     14.30 o 
   6  12   0       37.25       28.38      4.42 o 
   2  13   0       94.97       93.28      6.45 o 
   3  13   0      691.91      720.46     20.64 o 
   4  13   0      863.54      879.73     19.67 o 
  -3 -13   1      615.03      645.31     15.84 o 
   2 -13   1       38.37       50.27      7.53 o 
  -5 -12   1        0.10       -0.19      2.84 o 
  -4 -12   1        2.47       -0.80      2.81 o 
  -3 -12   1      274.72      270.77     24.54 o 
  -2 -12   1     1011.20     1010.31     21.95 o 
   1 -12   1      735.57      797.08     26.60 o 
   2 -12   1      825.85      834.86     27.98 o 
   3 -12   1      418.65      432.08     19.10 o 
   4 -12   1      333.40      356.87     17.50 o 
  -7 -11   1       39.01       41.52      5.05 o 
  -6 -11   1       13.19        7.38      4.50 o 
  -5 -11   1       53.46       43.02      4.59 o 
  -4 -11   1       18.02       19.11      3.53 o 
  -3 -11   1      161.80      167.89      7.14 o 
  -2 -11   1       68.36       61.01      4.45 o 
  -1 -11   1       50.33       37.05      4.42 o 
   0 -11   1      428.44      423.43     17.47 o 
   1 -11   1       78.64       99.61      8.54 o 
   2 -11   1      431.52      423.96     17.53 o 
   3 -11   1     1242.16     1205.08     34.65 o 
   4 -11   1     1298.67     1286.27     36.77 o 
   5 -11   1      838.88      901.49     29.85 o 
  -8 -10   1      675.22      682.57     17.78 o 
  -7 -10   1     1152.25     1171.07     23.87 o 
  -6 -10   1     1105.90     1086.69     21.95 o 
  -5 -10   1     1007.09      997.04     20.05 o 
  -4 -10   1      561.53      550.32     13.33 o 
  -3 -10   1      365.21      363.76     10.15 o 
  -2 -10   1       54.96       49.99      3.87 o 
  -1 -10   1       50.00       46.00      3.57 o 
   0 -10   1      241.67      252.34      6.39 o 
   1 -10   1      150.80      150.51      9.89 o 
   2 -10   1       66.92       46.61      5.81 o 
   3 -10   1        0.18        7.99      3.62 o 
   4 -10   1      165.19      185.21     11.69 o 
   5 -10   1      278.17      294.80     15.32 o 
   6 -10   1      512.61      543.14     21.78 o 
  -8  -9   1       10.69       19.59      3.99 o 
  -7  -9   1        8.44       10.87      3.45 o 
  -6  -9   1      585.73      599.42     17.02 o 
  -5  -9   1     2069.53     2008.75     32.32 o 
  -4  -9   1     2074.64     1932.07     30.59 o 
  -3  -9   1     2114.08     2134.73     32.44 o 
  -2  -9   1     2371.88     2409.34     35.17 o 
  -1  -9   1     2935.88     2951.59     41.11 o 
   0  -9   1     1803.51     1750.61     28.45 o 
   1  -9   1      542.47      529.80     14.31 o 
   2  -9   1       16.78       11.08      3.84 o 
   3  -9   1      177.56      176.96     10.30 o 
   4  -9   1      402.49      439.84     17.52 o 
   5  -9   1      365.10      372.79     16.52 o 
   6  -9   1      128.35      158.96     11.42 o 
   7  -9   1       62.74       68.03      8.41 o 
  -9  -8   1        7.39        8.23      3.62 o 
  -8  -8   1       94.84       91.08      6.53 o 
  -7  -8   1        9.69        5.50      3.77 o 
  -6  -8   1       85.69       81.50      5.52 o 
  -5  -8   1      482.94      479.45     11.94 o 
  -4  -8   1       63.31       55.77      4.13 o 
  -3  -8   1      242.69      230.51      7.21 o 
  -2  -8   1     1552.22     1596.47     24.61 o 
  -1  -8   1     2622.77     2594.41     36.07 o 
   0  -8   1     3976.18     3726.68    242.91 o 
   1  -8   1     5109.83     5112.23     96.40 o 
   2  -8   1     2452.14     2513.11     34.86 o 
   3  -8   1     2320.15     2323.35     53.13 o 
   4  -8   1     1658.33     1613.53     40.39 o 
   5  -8   1      243.68      249.44     13.08 o 
   6  -8   1       59.43       49.25      7.08 o 
   7  -8   1      223.25      235.14     13.72 o 
   8  -8   1      226.91      246.56     14.97 o 
 -10  -7   1      424.80      440.86     14.70 o 
  -9  -7   1      525.70      500.88     14.27 o 
  -8  -7   1      270.92      271.97     21.29 o 
  -7  -7   1      418.13      435.89     22.33 o 
  -6  -7   1      921.11      889.73     17.84 o 
  -5  -7   1      171.72      159.30      6.52 o 
  -4  -7   1        3.77       28.20      4.02 o 
  -3  -7   1      186.93      178.26      6.17 o 
  -2  -7   1       16.62       12.75      2.06 o 
  -1  -7   1      219.75      245.98      5.46 o 
   0  -7   1        1.31        2.78      2.38 o 
   1  -7   1      521.28      505.38     10.89 o 
   2  -7   1      714.87      700.25     20.28 o 
   3  -7   1     2433.17     2439.87     54.26 o 
   4  -7   1     3830.42     3752.69     79.89 o 
   5  -7   1     3548.01     3545.57     77.14 o 
   6  -7   1     1666.23     1668.75     42.76 o 
   7  -7   1     1324.24     1328.89     37.27 o 
   8  -7   1      282.08      267.63     15.12 o 
   9  -7   1        0.65       -1.48      4.73 o 
 -10  -6   1       20.42       16.54      4.06 o 
  -9  -6   1      371.23      374.28     11.93 o 
  -8  -6   1     1003.84      976.50     45.82 o 
  -7  -6   1     1495.28     1392.26     37.72 o 
  -6  -6   1     1526.87     1532.68     25.57 o 
  -5  -6   1     2574.19     2617.57     38.04 o 
  -4  -6   1     3430.14     3500.28     47.78 o 
  -3  -6   1     2136.83     2125.08     30.54 o 
  -2  -6   1     1545.27     1586.35     25.83 o 
  -1  -6   1       34.27       40.75      3.46 o 
   0  -6   1     1468.61     1526.41     21.88 o 
   1  -6   1      236.62      221.81      5.41 o 
   2  -6   1       10.83       25.75      3.63 o 
   3  -6   1      287.87      306.88     11.94 o 
   4  -6   1        0.49        9.72      3.00 o 
   5  -6   1      119.40      123.77      8.43 o 
   6  -6   1      886.79      894.29     26.78 o 
   7  -6   1     1969.73     2017.15     50.14 o 
   8  -6   1     1222.36     1325.62     38.13 o 
   9  -6   1     1041.63     1090.27     34.74 o 
 -10  -5   1       99.14      101.28      7.19 o 
  -9  -5   1       37.27       28.32      4.07 o 
  -8  -5   1       43.33       34.21      4.12 o 
  -7  -5   1       32.21       22.04      3.39 o 
  -6  -5   1       73.72       73.30      4.97 o 
  -5  -5   1     1827.27     1866.23     28.46 o 
  -4  -5   1     2487.21     2470.47     34.87 o 
  -3  -5   1     3974.17     4026.99     98.97 o 
  -2  -5   1     7313.00     7226.63     90.34 o 
  -1  -5   1    17562.85    17560.83    185.66 o 
   0  -5   1     8872.06     8855.51    109.43 o 
   1  -5   1      905.63      865.95     13.18 o 
   2  -5   1     2742.88     2772.48     57.86 o 
   3  -5   1      135.44      154.53      7.80 o 
   4  -5   1      912.95      932.75     24.75 o 
   5  -5   1      565.12      596.28     11.94 o 
   6  -5   1      526.96      550.84     19.08 o 
   7  -5   1        0.15       -0.11      3.41 o 
   8  -5   1        0.04       16.96      5.22 o 
   9  -5   1       34.34       36.39      6.59 o 
  10  -5   1      442.11      468.41     21.77 o 
 -10  -4   1      156.62      150.80      7.71 o 
  -9  -4   1       19.43       19.56      3.64 o 
  -8  -4   1       54.01       42.86      4.64 o 
  -7  -4   1      518.17      498.94     12.07 o 
  -6  -4   1      441.28      425.38     10.42 o 
  -5  -4   1        4.94        4.16      2.34 o 
  -4  -4   1      200.10      198.33      6.00 o 
  -3  -4   1       83.87       71.79      4.96 o 
  -2  -4   1      387.48      349.79      7.07 o 
  -1  -4   1     5485.61     5707.40     59.87 o 
   0  -4   1    12576.50    11703.78    329.11 o 
   1  -4   1    12816.15    13343.59    239.97 o 
   2  -4   1     8877.43     8987.67    172.49 o 
   3  -4   1     2768.04     2676.40     56.04 o 
   4  -4   1      516.12      462.65      9.27 o 
   5  -4   1     2180.28     2242.21     33.93 o 
   6  -4   1      813.19      792.24     15.26 o 
   7  -4   1      478.05      500.94     18.87 o 
   8  -4   1       71.24       92.26      8.73 o 
   9  -4   1      175.28      177.76     12.34 o 
  10  -4   1       46.25       53.48      7.88 o 
 -11  -3   1      366.69      393.41     14.16 o 
 -10  -3   1      505.79      528.96     21.39 o 
  -9  -3   1     1174.65     1153.70     22.03 o 
  -8  -3   1     2576.85     2535.66     38.36 o 
  -7  -3   1      944.80      955.13     17.81 o 
  -6  -3   1      594.09      609.38     29.72 o 
  -5  -3   1       93.19       96.88      4.47 o 
  -4  -3   1      159.25      172.71      5.49 o 
  -3  -3   1      346.97      330.90      9.18 o 
  -2  -3   1      773.90      806.32     12.50 o 
  -1  -3   1      135.19      123.06      2.80 o 
   0  -3   1     3166.64     3256.93     34.38 o 
   1  -3   1      691.64      725.66     17.23 o 
   2  -3   1     7716.94     7874.35    150.93 o 
   3  -3   1    13940.50    14651.66    277.50 o 
   4  -3   1     8544.20     8810.70    119.16 o 
   5  -3   1     5443.70     5407.97     75.38 o 
   6  -3   1     4279.52     4214.89     60.63 o 
   7  -3   1      378.29      407.63     10.43 o 
   8  -3   1       66.19       70.12      7.82 o 
   9  -3   1      508.37      512.65     21.13 o 
  10  -3   1      117.88      127.12     11.62 o 
 -11  -2   1        9.61        9.30      3.92 o 
 -10  -2   1       86.86       93.83     14.14 o 
  -9  -2   1      150.75      136.14     10.50 o 
  -8  -2   1     1587.12     1598.11     49.38 o 
  -7  -2   1     2695.67     2678.53     38.75 o 
  -6  -2   1     2168.37     2122.75     31.14 o 
  -5  -2   1     5796.70     5764.19     73.86 o 
  -4  -2   1    12592.21    12915.58    158.54 o 
  -3  -2   1    12273.39    12195.48    150.00 o 
  -2  -2   1     2571.48     2749.68     31.22 o 
  -1  -2   1     6873.89     7386.48     91.33 o 
   0  -2   1       28.51       16.52      0.98 o 
   1  -2   1     2355.35     2375.97     47.71 o 
   2  -2   1      735.86      716.53     17.37 o 
   3  -2   1     1812.26     1930.21     28.04 o 
   4  -2   1      504.27      501.91      9.70 o 
   5  -2   1      682.41      679.44     12.89 o 
   6  -2   1     1719.18     1751.28     28.23 o 
   7  -2   1     3275.01     3290.04     49.52 o 
   8  -2   1     1650.21     1658.82     28.83 o 
   9  -2   1      617.25      620.66     23.53 o 
  10  -2   1      867.36      905.15     31.20 o 
  11  -2   1      606.89      673.90     27.46 o 
 -11  -1   1        0.51       -4.47      3.05 o 
 -10  -1   1       33.02       36.14      5.83 o 
  -9  -1   1      223.95      234.13      9.35 o 
  -8  -1   1      950.57      882.91     26.14 o 
  -7  -1   1      104.28       95.10      5.17 o 
  -6  -1   1       38.12       43.40      8.16 o 
  -5  -1   1       22.21       11.31      2.78 o 
  -4  -1   1     4753.54     4659.04     59.66 o 
  -3  -1   1     2381.11     2201.01     29.07 o 
  -2  -1   1    34760.63    31419.50    445.10 o 
  -1  -1   1    33794.77    28727.87    907.68 o 
   0  -1   1    12715.47    11970.06    270.19 o 
   1  -1   1    21890.42    21357.41    414.56 o 
   2  -1   1     1346.43     1360.80     19.80 o 
   3  -1   1      517.00      557.23      7.32 o 
   4  -1   1        3.51        4.81      1.02 o 
   5  -1   1       97.13      134.91     23.17 o 
   6  -1   1      415.12      392.59      9.55 o 
   7  -1   1       67.08       78.33      4.87 o 
   8  -1   1        4.91        8.37      2.77 o 
   9  -1   1      133.13      139.34      7.04 o 
  10  -1   1       77.30       80.01      9.19 o 
  11  -1   1      276.14      278.74     17.32 o 
 -11   0   1      723.74      776.87     19.93 o 
 -10   0   1      661.92      668.89     17.32 o 
  -9   0   1      267.70      289.98     10.42 o 
  -8   0   1        0.39        1.87      2.68 o 
  -7   0   1      125.39      141.32      6.53 o 
  -6   0   1      749.37      759.98     21.29 o 
  -5   0   1     1002.07      990.98     24.67 o 
  -4   0   1        2.75        3.75      1.33 o 
  -3   0   1      428.56      437.32      7.14 o 
  -2   0   1     6308.14     6593.96     94.41 o 
  -1   0   1     3200.21     3587.15     79.02 o 
   0   0   1    17767.65    14500.02    334.98 o 
   1   0   1     7785.58     8035.78     94.90 o 
   2   0   1    17849.19    16986.95    180.09 o 
   3   0   1     3452.21     3448.61     36.82 o 
   4   0   1    14314.07    14010.59    149.98 o 
   5   0   1     5038.10     5154.10     55.28 o 
   6   0   1       53.57       53.15      2.96 o 
   7   0   1       12.12       12.56      2.79 o 
   8   0   1      175.72      168.80      7.28 o 
   9   0   1      245.63      248.97      9.45 o 
  10   0   1      131.53      131.12     11.28 o 
  11   0   1        2.35        7.58      5.27 o 
 -11   1   1       70.17       70.24      9.69 o 
 -10   1   1      947.41      974.26     21.78 o 
  -9   1   1     2608.36     2716.95     44.68 o 
  -8   1   1     2131.17     2136.15     35.87 o 
  -7   1   1     2367.46     2355.48     37.64 o 
  -6   1   1     1330.93     1261.41     22.03 o 
  -5   1   1      445.17      458.64     35.80 o 
  -4   1   1      456.10      572.64      9.15 o 
  -3   1   1      869.45      826.70     11.41 o 
  -2   1   1     2205.09     2254.14     49.91 o 
  -1   1   1     2909.27     2978.63     43.61 o 
   0   1   1      521.58      569.19     13.56 o 
   1   1   1      413.92      330.48     42.83 o 
   2   1   1     3750.92     3803.30     47.58 o 
   3   1   1     4769.52     4932.41     61.59 o 
   4   1   1     7380.58     7546.46     93.52 o 
   5   1   1     8428.51     8631.93    107.32 o 
   6   1   1     2868.90     2901.46     39.53 o 
   7   1   1     1424.91     1363.79     18.62 o 
   8   1   1     2998.87     3056.63     36.77 o 
   9   1   1     1037.43     1035.45     16.48 o 
  10   1   1       24.55       32.52      9.40 o 
  11   1   1       22.25       12.76      6.60 o 
 -10   2   1       91.25       89.80     10.15 o 
  -9   2   1      346.97      354.41     11.78 o 
  -8   2   1     1646.61     1660.84     29.37 o 
  -7   2   1      889.80      892.11     17.90 o 
  -6   2   1     3451.15     3463.32     51.20 o 
  -5   2   1     7587.01     7494.54     86.75 o 
  -4   2   1     8209.05     8303.35     95.01 o 
  -3   2   1     5889.69     5471.90    118.61 o 
  -2   2   1      365.72      330.62     32.79 o 
  -1   2   1     3577.52     3516.34     54.77 o 
   0   2   1      459.65      512.63      6.86 o 
   1   2   1     1247.56     1235.82     27.58 o 
   2   2   1       15.24       25.57      1.40 o 
   3   2   1     1054.13     1118.27     16.28 o 
   4   2   1     2540.48     2639.41     35.29 o 
   5   2   1       36.76       43.32      3.25 o 
   6   2   1     1353.40     1361.87     21.34 o 
   7   2   1      877.49      850.75     20.43 o 
   8   2   1     1264.51     1254.20     21.58 o 
   9   2   1     1100.86     1049.85     16.96 o 
  10   2   1      926.58      968.42     16.71 o 
  11   2   1      577.27      597.92     17.23 o 
 -10   3   1        3.69        3.72      4.91 o 
  -9   3   1      524.88      508.61     20.57 o 
  -8   3   1      166.81      163.30      7.29 o 
  -7   3   1      392.42      385.42     10.48 o 
  -6   3   1       10.13        8.89      2.11 o 
  -5   3   1      996.90      969.58     14.66 o 
  -4   3   1     1725.66     1722.74     28.32 o 
  -3   3   1     6943.47     6799.00    145.59 o 
  -2   3   1    13058.47    12641.15    180.88 o 
  -1   3   1     8794.04     8412.40    120.94 o 
   0   3   1     3007.93     2998.61     43.62 o 
   1   3   1     2516.56     2421.02     35.62 o 
   2   3   1     4183.25     4283.42     46.66 o 
   3   3   1     5614.46     6043.08     65.81 o 
   4   3   1      440.47      562.71      9.77 o 
   5   3   1      109.42      131.91      4.69 o 
   6   3   1       19.65       20.95      3.09 o 
   7   3   1       95.68       92.44      5.00 o 
   8   3   1        0.96       -2.75      1.83 o 
   9   3   1        0.84        0.04      3.10 o 
  10   3   1       25.63       17.14      3.18 o 
  11   3   1       77.70       67.57      5.41 o 
 -10   4   1      783.00      823.13     29.10 o 
  -9   4   1      322.92      349.07     16.65 o 
  -7   4   1        0.71        1.49      2.48 o 
  -6   4   1      474.01      491.39     11.41 o 
  -5   4   1      621.79      601.65     13.56 o 
  -4   4   1      375.31      384.01     14.36 o 
  -3   4   1     2531.08     2598.74     60.66 o 
  -2   4   1      431.00      423.88     25.09 o 
  -1   4   1     2399.74     2494.95     87.93 o 
   0   4   1     3106.13     2885.30     42.65 o 
   1   4   1     4270.81     4178.49     98.06 o 
   2   4   1     6236.08     6126.42     65.89 o 
   3   4   1    10554.62    10922.94    116.46 o 
   4   4   1     5092.36     4929.02     54.75 o 
   5   4   1     2844.62     2822.40     39.18 o 
   6   4   1     1207.33     1200.38     20.19 o 
   7   4   1      413.46      419.84     12.16 o 
   8   4   1        1.09       -3.41      2.27 o 
   9   4   1      117.67      104.02      6.27 o 
  10   4   1      118.06      110.96      6.78 o 
  11   4   1        9.15        4.89      2.92 o 
 -10   5   1      708.62      763.23     28.09 o 
  -9   5   1     1316.16     1345.23     38.58 o 
  -8   5   1     2222.63     2290.80     55.34 o 
  -7   5   1     3969.26     3930.65     84.39 o 
  -6   5   1     2045.12     2054.12     32.93 o 
  -5   5   1      136.67      138.89      7.77 o 
  -4   5   1       16.11       16.63      2.41 o 
  -3   5   1     1187.31     1173.58     32.25 o 
  -2   5   1     1868.93      896.74     21.25 o 
  -1   5   1      300.90      234.37      9.85 o 
   0   5   1      661.30      640.12      9.69 o 
   1   5   1     1244.31     1249.87     18.41 o 
   2   5   1       94.77      101.55     10.88 o 
   3   5   1     2004.95     2176.11     30.42 o 
   4   5   1     1685.10     1637.71     20.31 o 
   5   5   1     1635.02     1619.11     25.13 o 
   6   5   1     3190.90     3132.88     44.26 o 
   7   5   1     3997.68     3928.44     54.75 o 
   8   5   1     2082.06     1995.82     32.24 o 
   9   5   1      692.13      654.48     15.54 o 
  10   5   1       99.89       92.28      8.84 o 
  -9   6   1       35.59       33.90      6.63 o 
  -8   6   1      383.65      382.24     16.99 o 
  -7   6   1     1416.75     1470.77     38.42 o 
  -6   6   1     1056.24     1079.34     20.11 o 
  -5   6   1     2333.11     2308.83     51.58 o 
  -4   6   1     6574.31     3670.41     75.82 o 
  -3   6   1     9113.55     9194.88    198.55 o 
  -2   6   1     3414.75     3397.14     78.53 o 
  -1   6   1      937.20      857.75     24.56 o 
   0   6   1        1.53        3.55      1.10 o 
   1   6   1      595.89      676.56     11.83 o 
   2   6   1       50.69       37.33      2.23 o 
   3   6   1       54.81       45.10      2.36 o 
   4   6   1      196.65      198.05      4.49 o 
   5   6   1     1481.14     1539.80     24.63 o 
   6   6   1        8.81       12.48      2.70 o 
   7   6   1     1379.11     1349.20     23.81 o 
   8   6   1      840.16      786.80     17.22 o 
   9   6   1      712.26      695.94     23.57 o 
  10   6   1      518.98      512.59     14.47 o 
  -7   7   1       99.17      107.02      8.86 o 
  -6   7   1        7.02        0.84      3.21 o 
  -5   7   1      130.41      119.23      8.02 o 
  -4   7   1      462.08      212.34      9.84 o 
  -3   7   1     1933.18     1945.76     50.79 o 
  -2   7   1     2165.14     2193.55     54.83 o 
  -1   7   1     4080.87     3995.91    102.01 o 
   0   7   1     4127.03     4246.82     50.84 o 
   1   7   1     4949.24     4804.77     62.34 o 
   2   7   1     4528.61     4642.23     52.14 o 
   3   7   1      681.33      645.24     10.33 o 
   4   7   1       78.15       89.28      8.85 o 
   5   7   1       15.13       10.96      2.50 o 
   6   7   1       43.62       47.10      4.23 o 
   7   7   1       61.14       57.95      4.56 o 
   8   7   1       85.74       71.93      9.40 o 
   9   7   1       55.62       61.20      5.23 o 
  10   7   1       29.47       22.44      4.45 o 
  -6   8   1        1.55       17.24      4.41 o 
  -5   8   1      237.03      131.08      8.50 o 
  -3   8   1      285.69       75.15      5.67 o 
  -2   8   1       42.33       31.53      7.70 o 
  -1   8   1       88.76       95.12     11.46 o 
   0   8   1       77.01       72.80      3.88 o 
   1   8   1     1165.59     1178.24     19.27 o 
   2   8   1     3617.16     3621.97     42.10 o 
   3   8   1     4433.68     4449.49     59.86 o 
   4   8   1     2780.96     2797.44     40.59 o 
   5   8   1     2818.55     2805.65     41.33 o 
   6   8   1     1693.24     1716.41     28.77 o 
   7   8   1       83.93       78.02      5.57 o 
   8   8   1       15.63       12.72      5.98 o 
   9   8   1        0.30       -2.13      2.99 o 
  -4   9   1      267.96       17.18      3.28 o 
  -3   9   1      314.73      120.75      7.60 o 
  -2   9   1        1.29        2.47      2.35 o 
  -1   9   1      405.30      406.87     14.45 o 
   0   9   1      748.63      786.48     22.88 o 
   1   9   1      319.34      300.54      8.19 o 
   2   9   1       86.82       91.09      4.83 o 
   3   9   1      101.98      101.30      5.88 o 
   4   9   1       34.37       31.78      3.62 o 
   5   9   1     1440.46     1491.48     25.84 o 
   6   9   1     1396.45     1374.50     40.47 o 
   7   9   1      956.03      944.59     20.08 o 
   8   9   1     1129.28     1132.88     40.84 o 
   9   9   1      963.40      976.04     22.11 o 
  -3  10   1     2474.61     1050.13     28.98 o 
  -2  10   1     3034.36     3111.56     67.71 o 
  -1  10   1      582.03      609.46     19.97 o 
   0  10   1      147.23      154.96      8.05 o 
   1  10   1        3.33        5.50      4.55 o 
   2  10   1        8.84        7.56      2.32 o 
   3  10   1        9.98        8.08      2.55 o 
   4  10   1      822.04      843.56     17.49 o 
   5  10   1       65.53       62.31      4.87 o 
   6  10   1       35.26       24.54      3.99 o 
   7  10   1       20.50       15.33      3.80 o 
   8  10   1      112.59      124.59      7.80 o 
  -2  11   1      693.20      717.20     23.02 o 
  -1  11   1     1928.20     1948.32     30.28 o 
   0  11   1     3204.36     3252.07     60.98 o 
   1  11   1     2135.15     2143.69     43.63 o 
   2  11   1      527.58      542.04     12.96 o 
   3  11   1      535.54      520.89     13.03 o 
   4  11   1      404.02      379.73     11.34 o 
   5  11   1       42.16       36.28      7.64 o 
   6  11   1       37.70       37.06      5.65 o 
   7  11   1       12.74       11.15      3.83 o 
   0  12   1      165.52      152.96      9.10 o 
   1  12   1      302.67      294.12     12.62 o 
   2  12   1      887.61      907.40     18.61 o 
   3  12   1     1084.91     1159.46     22.52 o 
   4  12   1     1939.48     2003.82     33.72 o 
   5  12   1      932.90      954.71     20.80 o 
   6  12   1      196.20      185.43      8.95 o 
   1  13   1      339.11      361.67     14.72 o 
   2  13   1      324.42      355.87     15.01 o 
   3  13   1        0.44       -3.41      2.72 o 
   4  13   1      190.25      197.49      8.89 o 
   1 -13   2      610.71      675.71     26.01 o 
  -5 -12   2       56.00       53.90      5.21 o 
  -4 -12   2       75.77       78.55      6.99 o 
  -3 -12   2       47.64       43.82      4.49 o 
   1 -12   2      539.28      535.10     21.49 o 
   2 -12   2      869.00      917.51     30.50 o 
   3 -12   2     1266.57     1376.87     40.14 o 
   4 -12   2     1186.47     1264.76     38.44 o 
  -6 -11   2      229.57      235.41     12.56 o 
  -5 -11   2      506.65      545.60     15.73 o 
  -4 -11   2      144.98      145.41      7.63 o 
  -3 -11   2       63.83       77.65      5.24 o 
  -2 -11   2      485.51      513.19     12.31 o 
   0 -11   2       32.39       27.58      5.58 o 
   1 -11   2       57.55       54.47      6.85 o 
   2 -11   2       86.96       93.24      8.88 o 
   3 -11   2      353.94      351.56     16.65 o 
   4 -11   2      447.26      456.07     19.60 o 
   5 -11   2      523.91      583.43     23.47 o 
  -7 -10   2      293.92      288.19     10.91 o 
  -6 -10   2      892.25      884.54     19.33 o 
  -5 -10   2     1130.66     1115.24     21.75 o 
  -4 -10   2     1278.98     1296.45     23.37 o 
  -3 -10   2     2112.97     2037.73     31.88 o 
  -2 -10   2     1559.73     1595.74     25.78 o 
  -1 -10   2      878.57      868.81     21.22 o 
   0 -10   2      124.40      115.75      7.54 o 
   1 -10   2       23.42       18.62      4.90 o 
   2 -10   2      373.87      353.90     15.87 o 
   3 -10   2      442.97      414.83     17.34 o 
   4 -10   2       90.79       98.15      9.17 o 
   5 -10   2       88.95      129.79     10.49 o 
   6 -10   2        1.69       -1.15      4.09 o 
  -8  -9   2       94.29       91.17      6.75 o 
  -7  -9   2      283.57      285.83     10.65 o 
  -6  -9   2        0.09       -2.64      2.53 o 
  -5  -9   2       38.41       40.80      7.75 o 
  -4  -9   2      225.68      218.45      7.91 o 
  -3  -9   2     1090.19     1053.95     19.00 o 
  -2  -9   2     1904.96     1924.89     29.20 o 
  -1  -9   2     3138.74     3198.55     44.75 o 
   0  -9   2     3914.58     4014.57     45.22 o 
   1  -9   2     4136.42     4125.19     87.72 o 
   2  -9   2     1739.49     1647.81     41.37 o 
   3  -9   2      227.09      215.08     11.97 o 
   4  -9   2        0.09       -2.77      3.35 o 
   5  -9   2        3.17        0.77      3.74 o 
   6  -9   2      195.53      197.04     12.79 o 
   7  -9   2      171.79      154.71     11.94 o 
  -9  -8   2        6.58        3.26      3.41 o 
  -8  -8   2       11.74        8.38      3.41 o 
  -7  -8   2      157.92      143.23      7.38 o 
  -6  -8   2      131.43      122.84      6.56 o 
  -5  -8   2      223.72      221.88      8.06 o 
  -4  -8   2      507.82      514.59     12.00 o 
  -3  -8   2      135.22      136.31      5.61 o 
  -2  -8   2        1.94       -0.12      1.59 o 
  -1  -8   2       80.66       75.25      3.53 o 
   0  -8   2      793.01      837.76     12.21 o 
   1  -8   2     2639.52     2641.51     36.53 o 
   2  -8   2     3504.43     3532.74     75.82 o 
   3  -8   2     4588.72     4693.52     98.29 o 
   4  -8   2     3778.56     3650.17     79.60 o 
   5  -8   2     2477.38     2367.52     56.61 o 
   6  -8   2      486.95      515.76     20.92 o 
   7  -8   2        4.15       10.96      4.90 o 
   8  -8   2        7.17        5.72      4.98 o 
  -9  -7   2      773.20      772.08     18.58 o 
  -8  -7   2      808.38      787.21     18.00 o 
  -7  -7   2     1102.90     1090.50     33.88 o 
  -6  -7   2      941.07      961.39     18.93 o 
  -5  -7   2      430.16      456.93     22.75 o 
  -4  -7   2      335.52      336.44      9.14 o 
  -3  -7   2      320.31      321.42      8.32 o 
  -2  -7   2       77.53       75.01      4.02 o 
  -1  -7   2     1401.66     1401.74     17.88 o 
   0  -7   2      240.92      213.97      4.78 o 
   1  -7   2      290.00      341.67      6.04 o 
   2  -7   2        0.02        0.97      1.15 o 
   3  -7   2      323.91      385.17     14.82 o 
   4  -7   2      553.71      604.60     20.33 o 
   5  -7   2     1948.88     1868.31     46.20 o 
   6  -7   2     1894.01     1862.89     47.16 o 
   7  -7   2     1876.03     1860.43     48.30 o 
   8  -7   2      807.21      771.20     27.37 o 
   9  -7   2      603.58      606.45     24.98 o 
 -10  -6   2       53.12       42.55      5.20 o 
  -9  -6   2        6.68        1.74      3.07 o 
  -8  -6   2      103.24       89.18      6.20 o 
  -7  -6   2      281.64      282.58      9.47 o 
  -6  -6   2      248.55      239.09      8.32 o 
  -5  -6   2     1705.29     1680.25     26.81 o 
  -4  -6   2     3868.81     3918.10     53.08 o 
  -3  -6   2     5908.24     6091.31     78.31 o 
  -2  -6   2     6287.70     6261.56     79.34 o 
  -1  -6   2      687.73      692.17     10.08 o 
   0  -6   2      600.33      586.09      8.63 o 
   1  -6   2      256.76      301.55      5.26 o 
   2  -6   2       42.92       41.45      6.08 o 
   3  -6   2      158.11      145.06      8.61 o 
   4  -6   2     1441.47     1510.32     37.41 o 
   5  -6   2      523.01      502.54     17.97 o 
   6  -6   2      404.54      415.37     16.94 o 
   7  -6   2      315.96      374.53     16.76 o 
   8  -6   2      233.03      246.16     14.25 o 
   9  -6   2      269.72      257.95     15.72 o 
 -10  -5   2        8.32        7.85      3.41 o 
  -9  -5   2       88.45       87.07      6.23 o 
  -8  -5   2      104.97       94.93      6.15 o 
  -7  -5   2      163.12      150.99      7.08 o 
  -6  -5   2      173.26      168.22      6.93 o 
  -5  -5   2      150.24      144.57      6.03 o 
  -4  -5   2      771.89      754.24     14.05 o 
  -3  -5   2      863.22      883.53     14.98 o 
  -2  -5   2     2750.04     2664.31     37.58 o 
  -1  -5   2    10942.18    11268.76    116.20 o 
   0  -5   2     9324.43     9245.46     95.62 o 
   1  -5   2     7653.96     7870.63     81.65 o 
   2  -5   2     3580.81     3565.97     45.73 o 
   3  -5   2     1246.67     1316.69     32.05 o 
   4  -5   2      773.72      727.59     12.80 o 
   5  -5   2      381.69      366.73     14.48 o 
   6  -5   2       42.38       31.63      5.10 o 
   7  -5   2        6.79        9.19      4.03 o 
   8  -5   2      755.40      755.27     26.30 o 
   9  -5   2       77.53       85.86      9.38 o 
  10  -5   2       27.64       28.69      6.85 o 
 -10  -4   2      925.17      909.78     30.78 o 
  -9  -4   2      717.84      696.09     16.42 o 
  -8  -4   2      751.91      731.43     16.24 o 
  -7  -4   2      261.83      252.84      8.69 o 
  -6  -4   2      182.22      167.16      9.68 o 
  -5  -4   2     1027.74     1038.73     17.99 o 
  -4  -4   2     1386.46     1391.78     21.64 o 
  -3  -4   2      766.53      814.26     19.68 o 
  -2  -4   2     1515.28     1536.73     21.89 o 
  -1  -4   2       28.99       28.82      2.05 o 
   0  -4   2     2411.56     2459.23     26.84 o 
   1  -4   2     7150.06     7513.92     79.12 o 
   2  -4   2    13166.60    13676.94    169.93 o 
   3  -4   2    12156.81    12098.83    231.37 o 
   4  -4   2     9759.34     9808.46    133.62 o 
   5  -4   2     3587.56     3665.09     52.44 o 
   6  -4   2      577.67      568.12     19.66 o 
   7  -4   2      739.44      727.63     24.21 o 
   8  -4   2      330.92      329.78     16.27 o 
   9  -4   2       41.24       48.46      7.56 o 
  10  -4   2        6.58        2.12      4.49 o 
 -10  -3   2      141.65      136.42     11.63 o 
  -9  -3   2     1608.05     1539.72     41.71 o 
  -8  -3   2     2582.09     2517.41     38.54 o 
  -7  -3   2     2697.11     2757.74     40.46 o 
  -6  -3   2     3203.04     3188.96     44.71 o 
  -5  -3   2     1188.28     1159.93     19.19 o 
  -4  -3   2     3082.46     3116.98     42.17 o 
  -3  -3   2      330.13      300.59      5.16 o 
  -2  -3   2     1039.44     1138.84     16.72 o 
  -1  -3   2     1451.03     1488.53     17.12 o 
   0  -3   2     2421.09     2434.42     26.26 o 
   1  -3   2      243.59      286.05      5.20 o 
   2  -3   2      939.18      951.62     22.71 o 
   3  -3   2       13.48       10.35      1.11 o 
   4  -3   2     1035.86     1133.27     18.08 o 
   5  -3   2     3853.32     3963.07     56.27 o 
   6  -3   2     3572.99     3595.31     52.26 o 
   7  -3   2     1966.26     1927.63     47.43 o 
   8  -3   2     2395.16     2335.30     56.84 o 
   9  -3   2     1443.44     1511.27     42.53 o 
  10  -3   2      628.21      665.79     26.19 o 
 -11  -2   2        4.35        4.24      3.87 o 
 -10  -2   2      115.61      128.79     11.25 o 
  -9  -2   2       85.60       80.96      9.20 o 
  -8  -2   2        1.05       -1.00      3.86 o 
  -7  -2   2        1.02       13.75      3.69 o 
  -6  -2   2     1028.96      999.15     17.70 o 
  -5  -2   2     1502.59     1419.44     18.24 o 
  -4  -2   2    10168.15    10351.34    111.25 o 
  -3  -2   2    26119.40    25953.12    279.42 o 
  -2  -2   2      914.04      781.02     10.08 o 
  -1  -2   2      336.24      399.61      7.36 o 
   0  -2   2     5616.13     5418.37     57.12 o 
   1  -2   2     2448.26     2579.50     26.03 o 
   2  -2   2       38.73       46.46      3.49 o 
   3  -2   2     2158.91     2270.94     32.57 o 
   4  -2   2     1554.96     1579.62     34.97 o 
   5  -2   2       30.85       25.17      3.18 o 
   6  -2   2        1.55       -0.03      2.39 o 
   7  -2   2      590.84      589.53     12.93 o 
   8  -2   2      379.52      394.29     17.21 o 
   9  -2   2      207.02      221.34     13.77 o 
  10  -2   2      362.72      363.99     18.69 o 
 -11  -1   2      132.76      144.95      8.75 o 
 -10  -1   2       53.57       43.89      8.70 o 
  -9  -1   2       26.56       19.75      5.47 o 
  -8  -1   2       70.44       69.33      7.81 o 
  -7  -1   2      271.37      275.01     12.76 o 
  -6  -1   2      227.88      218.17     10.51 o 
  -5  -1   2        0.41        2.39      1.15 o 
  -4  -1   2      748.65      898.35     34.39 o 
  -3  -1   2     1039.73     1021.16     19.28 o 
  -2  -1   2    22575.62    22092.80    240.29 o 
  -1  -1   2      894.17      921.13     11.03 o 
   0  -1   2    12440.40    11727.99    161.27 o 
   1  -1   2    12111.67    12431.92    236.51 o 
   2  -1   2     8272.03     8150.27     87.12 o 
   3  -1   2     7969.29     8264.30     87.47 o 
   4  -1   2     2338.04     2361.66     26.17 o 
   5  -1   2     1071.08     1084.46     13.84 o 
   6  -1   2       68.10       63.73      6.53 o 
   7  -1   2     1104.19     1094.26     28.98 o 
   8  -1   2      533.87      532.54     13.01 o 
   9  -1   2       46.25       34.19      6.27 o 
  10  -1   2        6.67       -0.83      4.13 o 
  11  -1   2        5.64        9.25      5.72 o 
 -11   0   2      999.64     1074.72     24.69 o 
 -10   0   2     1032.65     1037.79     23.11 o 
  -9   0   2     1679.80     1645.51     38.50 o 
  -8   0   2     1529.28     1535.26     28.12 o 
  -7   0   2      672.07      665.35     21.08 o 
  -6   0   2       23.87       17.91      3.76 o 
  -5   0   2        0.44        1.49      1.37 o 
  -4   0   2     1671.28     1630.10     26.25 o 
  -3   0   2     6797.23     7331.45    103.96 o 
  -2   0   2      178.10      170.71      4.47 o 
  -1   0   2      471.82      538.98     13.48 o 
   0   0   2        1.07        9.27      1.44 o 
   1   0   2     2986.99     3005.35     58.69 o 
   2   0   2     6438.76     6524.11     68.55 o 
   3   0   2     9040.34     9141.56     94.92 o 
   4   0   2    11006.52    11042.23    147.09 o 
   5   0   2     3288.21     3196.66     90.94 o 
   6   0   2     6382.55     6516.15     69.53 o 
   7   0   2     4145.47     4300.06     48.07 o 
   8   0   2      947.28      986.11     15.02 o 
   9   0   2      129.19      125.69      7.06 o 
  10   0   2       38.24       25.84      6.64 o 
  11   0   2       91.95       85.56     10.22 o 
 -10   1   2      354.15      355.38     12.27 o 
  -9   1   2      895.01      920.75     20.41 o 
  -8   1   2     1912.51     1879.56     32.58 o 
  -7   1   2     2736.39     2714.61     42.65 o 
  -6   1   2     3392.50     3465.28     43.07 o 
  -5   1   2     6667.88     6694.30     96.77 o 
  -4   1   2     1045.57     1032.57     18.09 o 
  -3   1   2      258.53      214.04      7.96 o 
  -2   1   2     1050.67     1119.66     26.63 o 
  -1   1   2     1497.71     1532.02     34.56 o 
   0   1   2     1239.79     1260.30     20.15 o 
   1   1   2     1897.20     2102.59     24.88 o 
   2   1   2      265.56      254.65      4.74 o 
   3   1   2      153.08      163.28      3.87 o 
   4   1   2      884.91      972.52     14.63 o 
   5   1   2      602.42      571.45      8.88 o 
   6   1   2     1625.43     1609.04     20.29 o 
   7   1   2     2420.71     2382.30     28.94 o 
   8   1   2     2936.34     2968.33     36.89 o 
   9   1   2     2400.27     2418.38     30.99 o 
  10   1   2     1140.71     1136.97     36.41 o 
  11   1   2      282.01      258.10     17.07 o 
 -10   2   2      164.78      159.21      8.39 o 
  -9   2   2        6.18        8.87      3.41 o 
  -8   2   2        0.50       -0.15      2.65 o 
  -7   2   2       54.23       57.42      4.45 o 
  -6   2   2      885.94      864.71     14.10 o 
  -5   2   2     4569.80     4646.04     55.45 o 
  -4   2   2    10524.39    10286.25    217.17 o 
  -3   2   2     5610.21     5433.96     78.23 o 
  -2   2   2     4439.39     4309.67     62.07 o 
  -1   2   2     2474.00     2445.52     36.29 o 
   0   2   2     1836.69     2006.37     44.56 o 
   1   2   2      132.93      126.05      3.46 o 
   2   2   2      837.01      829.36     10.46 o 
   3   2   2      622.51      711.66      9.51 o 
   4   2   2       85.93       87.21      3.46 o 
   5   2   2      673.55      638.91     11.49 o 
   6   2   2       84.00       69.74      3.93 o 
   7   2   2        5.13        8.13      2.43 o 
   8   2   2      126.22      106.37      4.92 o 
   9   2   2      279.17      257.18      7.45 o 
  10   2   2      529.48      555.07     11.85 o 
  11   2   2      505.62      495.37     23.51 o 
 -10   3   2       92.76       94.29      9.96 o 
  -9   3   2        0.92        0.18      2.64 o 
  -8   3   2       63.58       57.10      4.84 o 
  -7   3   2      354.74      370.91     10.49 o 
  -6   3   2        2.75        8.72      5.56 o 
  -5   3   2      735.41      756.72     27.90 o 
  -4   3   2       19.24       28.35      5.79 o 
  -3   3   2     1001.58     1107.91     18.73 o 
  -2   3   2     1118.30     1078.28     17.55 o 
  -1   3   2     6664.22     6683.00     96.58 o 
   0   3   2    12800.72    12264.89    267.68 o 
   1   3   2    14658.73    13338.96   1317.39 o 
   2   3   2     4882.20     4649.46     50.66 o 
   3   3   2     4169.68     4222.38     46.87 o 
   4   3   2     2316.20     2225.99     26.05 o 
   5   3   2      678.87      682.73     11.42 o 
   6   3   2       38.99       32.57      2.81 o 
   7   3   2       20.97       19.60      5.19 o 
   8   3   2       91.88       97.55      6.37 o 
   9   3   2      205.40      195.05      6.69 o 
  10   3   2       47.30       38.73      3.79 o 
  11   3   2       24.63       32.22      3.84 o 
  -9   4   2      757.34      797.59     26.72 o 
  -8   4   2     1507.82     1555.04     28.16 o 
  -7   4   2     2219.95     2216.70     36.10 o 
  -6   4   2     1257.45     1289.40     28.38 o 
  -5   4   2       30.03       17.02      3.08 o 
  -4   4   2     1866.68     2046.12     32.97 o 
  -3   4   2      412.27      394.03      8.92 o 
  -2   4   2       21.57       64.02      3.04 o 
  -1   4   2      566.45      621.84     11.17 o 
   1   4   2        1.79        2.77      1.02 o 
   2   4   2       53.94       32.36      1.83 o 
   3   4   2     3380.64     3365.55     37.89 o 
   4   4   2     9408.68     9640.00    103.75 o 
   5   4   2     5795.70     5929.46     80.98 o 
   6   4   2     1759.10     1735.29     26.75 o 
   7   4   2     2820.73     2835.02     40.92 o 
   8   4   2     1568.10     1531.84     45.59 o 
   9   4   2      247.48      241.88      8.76 o 
  10   4   2        0.38       -1.74      2.20 o 
  11   4   2       12.37        8.06      3.38 o 
  -8   5   2      731.77      787.52     25.36 o 
  -7   5   2     2342.51     2219.49    119.91 o 
  -6   5   2     2895.28     2930.07     47.58 o 
  -5   5   2     3605.84     3621.73     56.41 o 
  -4   5   2     3881.30     4038.58     61.17 o 
  -3   5   2     4580.15     4733.46     82.98 o 
  -2   5   2     2353.25     2443.25     37.63 o 
  -1   5   2      642.38      813.85     14.49 o 
   0   5   2      923.94      999.52     26.20 o 
   1   5   2     1266.79     1295.59     43.00 o 
   2   5   2      626.78      589.16      8.99 o 
   3   5   2      467.04      489.41      7.96 o 
   4   5   2        7.45       12.74      2.72 o 
   5   5   2      832.20      904.53     16.19 o 
   6   5   2      545.66      535.13     11.94 o 
   7   5   2     1990.46     1875.27     29.75 o 
   8   5   2     2649.28     2571.17     57.71 o 
   9   5   2     1451.18     1366.53     25.00 o 
  10   5   2      699.65      687.46     16.63 o 
  -7   6   2      121.13       10.93      2.96 o 
  -6   6   2      192.40      199.14      8.10 o 
  -5   6   2     1075.13     1042.05     20.77 o 
  -4   6   2     1525.72     1583.71     27.76 o 
  -3   6   2     4551.27     4830.58     71.76 o 
  -2   6   2     7560.00     7578.75    109.00 o 
  -1   6   2     5618.08     5462.45     79.46 o 
   0   6   2     3555.20     3720.97     83.45 o 
   1   6   2     2244.19     2261.89     35.63 o 
   2   6   2      526.11      533.73      8.77 o 
   3   6   2       28.88       30.68      2.46 o 
   4   6   2      809.93      882.68     14.45 o 
   5   6   2     2102.95     2228.59     33.12 o 
   6   6   2      245.20      244.28      8.03 o 
   7   6   2       42.37       30.43      4.45 o 
   8   6   2       36.54       43.62      4.42 o 
   9   6   2       47.28       51.74      4.87 o 
  10   6   2      278.08      259.85     10.13 o 
  -6   7   2       26.07       34.04      4.98 o 
  -5   7   2        1.20        3.85      2.25 o 
  -4   7   2      301.14      284.14      8.88 o 
  -3   7   2      187.20      168.34      7.81 o 
  -2   7   2      122.21      116.06      5.00 o 
  -1   7   2     1462.55     1425.76     24.39 o 
   0   7   2     2641.35     2661.67     62.52 o 
   1   7   2     7231.28     7429.58    107.22 o 
   2   7   2     6389.49     6499.14     71.50 o 
   3   7   2     2706.24     2638.72     31.72 o 
   4   7   2     2129.61     2177.33     32.50 o 
   5   7   2      705.58      690.15     15.40 o 
   6   7   2      315.24      293.93      9.26 o 
   7   7   2        8.47        6.35      2.81 o 
   8   7   2      134.12      143.70      7.31 o 
   9   7   2       66.57       65.32      5.41 o 
  10   7   2      119.02      119.30      7.84 o 
  -5   8   2      410.03      451.51     16.06 o 
  -4   8   2       24.00       49.15      5.31 o 
  -3   8   2       71.34       56.68      4.58 o 
  -2   8   2       63.59       81.05      4.55 o 
  -1   8   2        0.70        4.43      3.14 o 
   0   8   2     1122.91     1088.76     30.81 o 
   1   8   2      515.12      502.61      9.21 o 
   2   8   2       58.56       58.31      3.29 o 
   3   8   2     1976.26     1987.15     25.39 o 
   4   8   2     2337.03     2390.61     35.83 o 
   5   8   2     2228.63     2290.63     35.24 o 
   6   8   2     1592.45     1572.66     26.95 o 
   7   8   2      851.59      792.20     17.46 o 
   8   8   2      533.24      533.70     14.39 o 
   9   8   2      369.69      356.56     12.10 o 
  -4   9   2     3495.70     3351.16     84.77 o 
  -3   9   2     1449.39     1401.60     26.36 o 
  -2   9   2      365.37      411.45     11.15 o 
  -1   9   2      131.05      132.85      5.95 o 
   0   9   2        0.24       -1.59      2.95 o 
   1   9   2        6.59       11.18      1.93 o 
   2   9   2      493.70      508.37      9.76 o 
   3   9   2      901.22      909.34     18.29 o 
   4   9   2        6.51        4.18      2.45 o 
   5   9   2      202.04      194.75      7.88 o 
   6   9   2      252.95      244.60      9.00 o 
   7   9   2      543.31      557.15     14.60 o 
   8   9   2      596.37      576.95     32.39 o 
   9   9   2      574.38      605.88     16.60 o 
  -2  10   2     3038.70     3115.10     50.87 o 
  -1  10   2     3098.45     3238.98     52.24 o 
   0  10   2     2428.12     2483.96     38.28 o 
   1  10   2     1031.26     1073.58     20.08 o 
   2  10   2     1133.36     1121.84     17.21 o 
   3  10   2        5.28        9.62      2.78 o 
   4  10   2      314.89      307.09     11.64 o 
   5  10   2       39.60       36.87      4.19 o 
   6  10   2      256.25      252.36      9.96 o 
   7  10   2       66.43       63.52      5.50 o 
   8  10   2       11.58        8.27      3.74 o 
  -1  11   2      244.28      247.70     11.11 o 
   0  11   2     2329.27     2272.59     46.03 o 
   1  11   2     1771.55     1749.30     37.83 o 
   2  11   2     1369.78     1368.19     24.21 o 
   3  11   2     1744.08     1744.12     29.36 o 
   4  11   2      877.68      884.11     24.15 o 
   5  11   2      398.96      390.81     12.08 o 
   6  11   2      138.69      142.01      7.80 o 
   7  11   2        1.33       -4.29      2.86 o 
  -1  12   2       52.00       35.54      4.99 o 
   0  12   2      131.78      120.88      8.15 o 
   1  12   2       28.77       27.99      4.94 o 
   2  12   2       37.53       43.98      5.56 o 
   3  12   2      362.11      363.99     11.39 o 
   4  12   2     1168.90     1179.27     23.35 o 
   5  12   2      807.11      802.97     18.67 o 
   6  12   2      699.92      728.46     18.17 o 
   1  13   2       41.85       37.35      5.70 o 
   2  13   2      210.01      199.98     11.55 o 
   3  13   2      115.35      120.80      7.25 o 
   4  13   2       20.66       26.11      4.40 o 
  -5 -12   3        5.13        9.20      3.54 o 
  -4 -12   3       83.56       85.64      6.31 o 
   0 -12   3       21.79       17.30      5.49 o 
   1 -12   3       90.90       76.32      8.85 o 
   2 -12   3      269.06      292.37     16.32 o 
   3 -12   3      617.35      714.10     26.95 o 
  -6 -11   3      312.12      334.77     11.55 o 
  -5 -11   3     1051.81     1029.50     21.21 o 
  -4 -11   3     1092.72     1119.47     21.75 o 
  -3 -11   3      649.50      646.60     14.75 o 
  -2 -11   3      226.12      232.47      8.06 o 
   0 -11   3      173.32      166.54     11.38 o 
   1 -11   3      305.56      322.95     16.20 o 
   2 -11   3       25.22       19.86      5.36 o 
   3 -11   3       14.55        7.93      4.47 o 
   4 -11   3       12.79       21.15      5.66 o 
   5 -11   3       88.90      116.52     11.16 o 
  -7 -10   3        8.94        4.41      3.49 o 
  -6 -10   3      121.83      106.20      6.88 o 
  -5 -10   3      541.26      535.88     26.55 o 
  -4 -10   3      585.27      579.20     13.89 o 
  -3 -10   3     1112.14     1129.67     20.68 o 
  -2 -10   3     2009.73     2044.48     47.40 o 
  -1 -10   3     2427.42     2467.53     41.51 o 
   0 -10   3     1451.82     1502.99     40.33 o 
   1 -10   3      911.55      889.72     27.92 o 
   2 -10   3       92.19      105.35      9.64 o 
   3 -10   3       15.30       12.82      4.93 o 
   4 -10   3      119.35      127.22     10.46 o 
   5 -10   3      125.51      125.64     10.66 o 
   6 -10   3        2.18       -2.18      3.82 o 
  -8  -9   3       10.86        7.44      3.67 o 
  -7  -9   3      147.87      130.34      7.73 o 
  -6  -9   3       48.34       44.61      4.78 o 
  -5  -9   3      118.73      109.08      6.27 o 
  -4  -9   3      274.80      259.91      8.73 o 
  -3  -9   3       65.39       67.84     11.63 o 
  -2  -9   3      280.16      279.59      8.10 o 
  -1  -9   3      948.07      939.13     14.12 o 
   0  -9   3     1276.25     1376.57     18.31 o 
   1  -9   3     3688.25     3715.12     80.89 o 
   2  -9   3     4542.13     4457.75     95.12 o 
   3  -9   3     2720.30     2617.36     61.26 o 
   4  -9   3      888.35      909.04     28.78 o 
   5  -9   3      205.88      190.34     12.62 o 
   6  -9   3       20.75       17.71      5.60 o 
   7  -9   3       14.64       11.35      5.26 o 
  -9  -8   3      484.34      507.38     15.20 o 
  -8  -8   3      759.37      737.12     35.62 o 
  -7  -8   3      717.66      681.21     16.41 o 
  -6  -8   3      295.98      295.80      9.85 o 
  -5  -8   3        0.19       -3.55      2.37 o 
  -4  -8   3      103.72      106.82      5.70 o 
  -3  -8   3      561.54      572.41     14.40 o 
  -2  -8   3       11.94       12.53      3.95 o 
  -1  -8   3       56.66       60.75      4.11 o 
   0  -8   3      531.91      550.89      9.07 o 
   1  -8   3       29.38       33.00      4.92 o 
   2  -8   3      312.25      317.26     13.84 o 
   3  -8   3     1851.60     1917.62     47.01 o 
   4  -8   3     2179.17     2233.73     53.73 o 
   5  -8   3     2068.86     1951.42     49.30 o 
   6  -8   3     1053.49     1065.26     33.25 o 
   7  -8   3      771.19      761.01     27.61 o 
   8  -8   3      720.06      764.67     28.77 o 
  -9  -7   3      147.33      154.18      8.44 o 
  -8  -7   3      518.57      522.94     20.94 o 
  -7  -7   3     1275.99     1228.17     23.40 o 
  -6  -7   3     1179.82     1129.05     21.37 o 
  -5  -7   3     1430.58     1407.21     24.14 o 
  -4  -7   3     3407.30     3272.96     57.46 o 
  -3  -7   3     1672.38     1704.59     26.18 o 
  -2  -7   3      166.97      152.74      5.46 o 
  -1  -7   3       46.50       48.96      6.31 o 
   0  -7   3      360.82      338.62      6.33 o 
   1  -7   3      568.18      580.24      8.65 o 
   2  -7   3        0.82        2.83      2.72 o 
   3  -7   3       98.26       87.71      7.21 o 
   4  -7   3        0.41        4.61      3.51 o 
   5  -7   3       59.52       89.25      8.59 o 
   6  -7   3      445.94      436.41     18.40 o 
   7  -7   3     1437.83     1427.80     40.42 o 
   8  -7   3      546.32      573.82     23.59 o 
 -10  -6   3       49.68       59.99      8.84 o 
  -9  -6   3      150.69      150.02      8.12 o 
  -8  -6   3       98.32       92.15      6.46 o 
  -7  -6   3       15.95        4.84      2.81 o 
  -6  -6   3      102.90       91.33     11.04 o 
  -5  -6   3      789.47      759.57     15.34 o 
  -4  -6   3     2223.36     2151.81     32.01 o 
  -3  -6   3     5943.32     5945.36     76.62 o 
  -2  -6   3     3732.73     3740.81     49.43 o 
  -1  -6   3     3098.36     3097.02     41.69 o 
   0  -6   3     4852.38     4842.02     51.89 o 
   1  -6   3     1405.76     1420.89     16.93 o 
   2  -6   3     1950.62     1970.11     26.94 o 
   3  -6   3       23.66       31.94      4.63 o 
   4  -6   3      449.03      454.81     16.79 o 
   5  -6   3        0.59        2.42      3.23 o 
   6  -6   3       67.97       77.87      8.04 o 
   7  -6   3       48.52       45.03      6.62 o 
   8  -6   3        1.55        2.09      4.22 o 
   9  -6   3        3.21        2.55      4.37 o 
 -10  -5   3      245.26      255.57     15.93 o 
  -9  -5   3      112.00      112.92      6.96 o 
  -8  -5   3       83.04       63.77      5.72 o 
  -7  -5   3        0.30        2.82      3.20 o 
  -6  -5   3      694.75      660.77     14.53 o 
  -5  -5   3     2101.47     2044.63     31.10 o 
  -4  -5   3     1949.33     2007.90     29.84 o 
  -3  -5   3       51.53       60.00      6.14 o 
  -2  -5   3      869.43      939.73     15.23 o 
  -1  -5   3     2104.84     2134.55     29.48 o 
   0  -5   3     3632.91     3610.22     38.97 o 
   1  -5   3     5392.57     5337.35     56.19 o 
   2  -5   3     6335.95     6434.77     80.71 o 
   3  -5   3     7082.33     7284.88    144.01 o 
   4  -5   3     1973.55     1907.76     44.70 o 
   5  -5   3      776.24      746.90     23.17 o 
   6  -5   3     1836.44     1785.87     44.84 o 
   7  -5   3        4.15       -1.40      3.73 o 
   8  -5   3       41.94       34.76      6.48 o 
   9  -5   3       31.81       21.75      6.07 o 
 -10  -4   3      833.28      835.50     29.81 o 
  -9  -4   3      769.75      757.38     26.88 o 
  -8  -4   3     2116.57     2081.33     33.85 o 
  -7  -4   3     2310.54     2297.25     35.67 o 
  -6  -4   3     1651.18     1655.75     26.85 o 
  -5  -4   3       36.64       28.80      7.84 o 
  -4  -4   3      359.72      404.65      6.90 o 
  -3  -4   3       23.96       28.35      5.27 o 
  -2  -4   3      863.46      836.79     13.65 o 
  -1  -4   3     3362.13     3533.59     45.94 o 
   0  -4   3     2000.96     2058.12     22.94 o 
   1  -4   3       25.44       29.30      2.98 o 
   2  -4   3      133.74      162.27      7.92 o 
   3  -4   3     1380.96     1362.12     32.61 o 
   4  -4   3     4115.42     4046.43     83.97 o 
   5  -4   3     2497.03     2466.45     55.71 o 
   6  -4   3     2264.60     2243.01     52.98 o 
   7  -4   3     2759.79     2796.21     65.00 o 
   8  -4   3     2058.13     2037.41     52.12 o 
   9  -4   3      592.00      558.36     23.15 o 
  10  -4   3        2.41       -4.80      4.69 o 
 -10  -3   3        1.11        0.64      4.97 o 
  -9  -3   3       24.65       18.26      5.56 o 
  -8  -3   3      467.87      464.90     19.03 o 
  -7  -3   3     2157.02     2174.06     33.81 o 
  -6  -3   3     3421.77     3377.08     47.50 o 
  -5  -3   3     6994.25     7277.11     79.61 o 
  -4  -3   3     6841.04     6751.25     73.69 o 
  -3  -3   3     1978.56     1975.47     23.53 o 
  -2  -3   3     3536.98     3423.54     46.28 o 
  -1  -3   3      178.94      199.48      3.92 o 
   0  -3   3     1285.63     1427.89     16.26 o 
   1  -3   3       35.00       34.09      2.72 o 
   2  -3   3     1601.35     1647.31     36.49 o 
   3  -3   3     1168.90     1136.36     27.73 o 
   4  -3   3      248.55      261.21      5.35 o 
   5  -3   3      383.07      423.48      8.61 o 
   6  -3   3      221.10      206.29     11.18 o 
   7  -3   3      223.00      207.57     11.97 o 
   8  -3   3     1275.96     1280.58     36.83 o 
   9  -3   3     1691.24     1670.32     46.22 o 
  10  -3   3     1235.32     1255.25     39.47 o 
 -10  -2   3       14.97       13.14      5.28 o 
  -9  -2   3        0.58       -5.41      3.60 o 
  -8  -2   3       53.65       43.69      6.61 o 
  -7  -2   3       32.44       21.92      5.10 o 
  -6  -2   3       90.30       89.60      7.69 o 
  -5  -2   3        1.40        6.05      1.36 o 
  -4  -2   3    10588.46    10637.97    137.61 o 
  -3  -2   3     5924.00     6189.72     67.17 o 
  -2  -2   3     2491.17     2369.02     27.10 o 
  -1  -2   3    11645.70    11394.03    119.17 o 
   0  -2   3    13479.00    12947.53    185.31 o 
   1  -2   3    13059.14    13015.94    452.71 o 
   2  -2   3     4500.98     4570.82     90.14 o 
   3  -2   3      759.79      742.24     16.37 o 
   4  -2   3      425.32      476.86      8.89 o 
   5  -2   3      110.89       84.66      3.60 o 
   6  -2   3      984.15     1011.86     22.08 o 
   7  -2   3      409.00      403.37     16.79 o 
   8  -2   3      102.23      100.99      9.23 o 
   9  -2   3       13.11       13.72      5.18 o 
  10  -2   3       36.19       38.74      7.49 o 
 -10  -1   3      336.44      346.38     12.46 o 
  -9  -1   3      422.65      413.75     18.21 o 
  -8  -1   3      225.59      225.71     13.13 o 
  -7  -1   3       28.60       31.75      5.27 o 
  -6  -1   3       50.76       62.72      4.94 o 
  -5  -1   3      480.66      532.98     11.40 o 
  -4  -1   3     1054.32     1108.61     19.17 o 
  -3  -1   3      101.63      185.55      6.77 o 
  -2  -1   3      204.64      213.26      5.32 o 
  -1  -1   3     2170.92     2134.31     25.54 o 
   0  -1   3     9272.23     9447.36    183.84 o 
   1  -1   3      319.03      240.61      7.51 o 
   2  -1   3     5853.89     5847.40     73.35 o 
   3  -1   3     3048.29     2667.63     28.74 o 
   4  -1   3     5648.39     5795.92     60.81 o 
   5  -1   3     8738.98     9035.37     93.78 o 
   6  -1   3     2860.30     2943.88     33.28 o 
   7  -1   3      683.84      663.39     14.11 o 
   8  -1   3       14.95       15.63      5.05 o 
   9  -1   3        0.18       -0.93      3.99 o 
  10  -1   3       86.82       92.72     10.13 o 
  11  -1   3       95.54      108.65     11.63 o 
 -10   0   3      271.20      271.04     11.53 o 
  -9   0   3     1162.86     1194.91     28.07 o 
  -8   0   3     2013.60     1918.98     47.31 o 
  -7   0   3     2321.43     2317.18     38.38 o 
  -6   0   3     1382.11     1372.09     25.39 o 
  -5   0   3     2072.93     2054.67     33.29 o 
  -4   0   3      704.48      719.49     13.84 o 
  -3   0   3      413.87      420.74      8.92 o 
  -2   0   3     1433.22     1454.54     33.61 o 
  -1   0   3       44.61       46.57      3.65 o 
   0   0   3       31.74       32.42      4.32 o 
   1   0   3    12338.06    12728.43    246.30 o 
   2   0   3      396.28      402.06      7.26 o 
   3   0   3     4906.54     5021.81     52.67 o 
   4   0   3     2190.06     2224.79     24.95 o 
   5   0   3     1316.34     1217.01     15.30 o 
   6   0   3     3846.82     3805.71     42.26 o 
   7   0   3     3208.01     3229.59     37.13 o 
   8   0   3     2307.57     2348.61     55.59 o 
   9   0   3     1368.73     1313.33     38.61 o 
  10   0   3      423.75      418.97     20.56 o 
  11   0   3        5.28        0.78      5.08 o 
 -10   1   3        0.09       -0.92      5.68 o 
  -9   1   3       64.09       59.46      5.31 o 
  -8   1   3      929.78      926.87     37.05 o 
  -7   1   3     1354.35     1400.79     20.98 o 
  -6   1   3     4354.89     4307.55     65.38 o 
  -5   1   3     7158.39     7368.82    106.51 o 
  -4   1   3     4713.67     4777.45     70.14 o 
  -3   1   3     6899.77     7230.05    153.54 o 
  -2   1   3     2601.59     2332.31     52.29 o 
  -1   1   3     3637.90     3704.10     80.18 o 
   0   1   3       11.82       24.66      2.94 o 
   1   1   3     3954.99     3997.45     63.66 o 
   2   1   3     1644.43     1753.63     25.51 o 
   3   1   3        1.23        3.28      1.19 o 
   4   1   3      560.26      513.76      7.72 o 
   5   1   3     1535.09     1584.25     19.33 o 
   6   1   3       63.62       75.75      3.39 o 
   7   1   3      138.18      147.76      6.36 o 
   8   1   3     1018.50     1021.51     15.54 o 
   9   1   3     1217.29     1268.09     18.86 o 
  10   1   3     1658.00     1773.41     49.61 o 
  11   1   3      875.92      937.47     33.85 o 
 -10   2   3       71.90       74.83     10.37 o 
  -9   2   3      105.84      112.59      6.88 o 
  -8   2   3      362.14      375.29     11.28 o 
  -7   2   3      434.57      427.00      9.55 o 
  -6   2   3        2.25        7.46      2.61 o 
  -5   2   3     1606.44     1692.76     22.93 o 
  -4   2   3     1432.60     1556.14     25.53 o 
  -3   2   3     1469.38     1292.41     20.96 o 
  -2   2   3     6672.19     6453.66     92.53 o 
  -1   2   3    21964.93    19900.21    563.48 o 
   0   2   3    24696.30    22312.68   1039.63 o 
   1   2   3    12373.08    12172.49    265.99 o 
   2   2   3     2072.97     2012.64     30.51 o 
   3   2   3     2181.96     2228.71     69.59 o 
   4   2   3        2.21        6.61      2.47 o 
   5   2   3      301.92      334.48      7.44 o 
   6   2   3      159.52      183.87      5.01 o 
   7   2   3      240.66      224.20      5.99 o 
   8   2   3       38.12       43.32      4.04 o 
   9   2   3       39.68       37.30      4.52 o 
  10   2   3        0.04       -3.02      2.16 o 
  11   2   3      160.89      167.54     14.29 o 
  -9   3   3      472.06      481.37     13.72 o 
  -8   3   3       42.11       43.33      4.33 o 
  -7   3   3      281.29      265.85      9.39 o 
  -6   3   3      158.91      171.12      5.51 o 
  -5   3   3      520.86      544.65     12.10 o 
  -4   3   3      253.21      223.16     18.29 o 
  -3   3   3      377.49      424.52      8.91 o 
  -2   3   3       71.96      107.27      3.24 o 
  -1   3   3      239.45      245.34      4.88 o 
   0   3   3     1170.27     1515.34     35.90 o 
   1   3   3     3324.68     3150.95     46.49 o 
   2   3   3     3951.42     3859.48     76.21 o 
   3   3   3    10260.27    10407.34    110.65 o 
   4   3   3     8572.79     8825.06     94.44 o 
   5   3   3     5715.89     5722.64     62.92 o 
   6   3   3     1420.50     1468.16     19.20 o 
   7   3   3      294.13      299.71      8.28 o 
   8   3   3       26.62       26.07      2.89 o 
   9   3   3        0.18       -2.94      1.96 o 
  10   3   3       47.61       40.88      3.71 o 
  11   3   3       52.98       52.42      8.55 o 
  -9   4   3      658.82      694.94     24.24 o 
  -8   4   3      873.21      935.66     28.25 o 
  -7   4   3     2909.57     2882.91     38.20 o 
  -6   4   3     4612.04     4759.99     58.13 o 
  -5   4   3     1340.78     1374.25     25.82 o 
  -4   4   3      504.51      450.14     10.25 o 
  -3   4   3      431.60      462.82      9.78 o 
  -2   4   3      120.73      154.34      5.15 o 
  -1   4   3      925.30      927.48     18.93 o 
   0   4   3     3379.45     3457.86     76.66 o 
   1   4   3     4137.87     4484.12     65.32 o 
   2   4   3     2082.54     1425.80     33.76 o 
   3   4   3      911.18      954.42     12.95 o 
   4   4   3     4518.11     4784.63     53.12 o 
   5   4   3     2783.74     2770.05     32.61 o 
   6   4   3     1992.49     2022.62     31.78 o 
   7   4   3     2381.53     2300.14     34.32 o 
   8   4   3     2156.72     2147.60     33.31 o 
   9   4   3     1563.55     1560.30     26.87 o 
  10   4   3      241.24      241.71      7.82 o 
  -8   5   3       13.71       17.20      4.91 o 
  -7   5   3      434.50      461.50     10.42 o 
  -6   5   3     1356.77     1415.83     26.40 o 
  -5   5   3     2599.76     2669.89     42.87 o 
  -4   5   3     4447.02     4340.99     65.00 o 
  -3   5   3     8705.80     9169.49    130.74 o 
  -2   5   3     8081.39     8490.49    120.79 o 
  -1   5   3     4014.44     4290.47     62.50 o 
   0   5   3     1664.48     1614.67     39.54 o 
   1   5   3      808.91      902.72     16.51 o 
   2   5   3       88.53      102.70      7.29 o 
   3   5   3     5264.14     5416.97     59.84 o 
   4   5   3     3725.22     3913.93     44.48 o 
   5   5   3     1487.01     1478.62     19.38 o 
   6   5   3       82.81       84.38      4.76 o 
   7   5   3      270.89      291.69      9.00 o 
   8   5   3      194.58      188.63      7.65 o 
   9   5   3     1012.81     1031.99     20.57 o 
  10   5   3      788.54      796.95     18.10 o 
  -7   6   3       91.16       86.57      6.42 o 
  -6   6   3       29.50       26.91      5.59 o 
  -5   6   3       28.84       24.90      3.00 o 
  -4   6   3       14.62        7.93      2.27 o 
  -3   6   3      541.13      578.27     12.24 o 
  -2   6   3     2626.14     2707.65     41.80 o 
  -1   6   3     9270.54     9747.11    138.26 o 
   0   6   3    10372.06    10655.02    225.93 o 
   1   6   3     5534.14     5541.81     95.73 o 
   2   6   3     5967.17     6095.45     88.67 o 
   3   6   3     2122.72     2153.06     26.43 o 
   4   6   3       97.36       88.98      5.17 o 
   5   6   3       52.54       67.99     11.56 o 
   6   6   3        1.03       -1.58      2.14 o 
   7   6   3      301.06      314.79      9.68 o 
   8   6   3      565.83      573.14     14.10 o 
   9   6   3      228.50      229.47     13.93 o 
  10   6   3      167.02      158.76      8.19 o 
  -6   7   3       33.85       24.88      6.23 o 
  -5   7   3        9.16       11.80      4.61 o 
  -4   7   3        9.88        7.39      3.61 o 
  -3   7   3        8.19        9.47      3.13 o 
  -2   7   3      274.31      263.81      7.36 o 
  -1   7   3      100.04      108.26      4.47 o 
   0   7   3       70.22       79.39      6.54 o 
   1   7   3     2442.90     2391.55     56.85 o 
   2   7   3     4641.13     4930.21     55.67 o 
   3   7   3     4425.57     4492.55     51.25 o 
   4   7   3     2798.39     2815.19     33.96 o 
   5   7   3     2549.02     2481.86     67.28 o 
   6   7   3     2422.07     2363.42     64.13 o 
   7   7   3      312.10      300.01     10.15 o 
   8   7   3       55.20       63.86      5.14 o 
   9   7   3       16.55       19.59      3.75 o 
  10   7   3       26.95       20.06      4.30 o 
  -6   8   3     2303.01     2412.46     66.53 o 
  -5   8   3     1655.96     1577.62     47.26 o 
  -4   8   3      248.66      225.09     14.31 o 
  -3   8   3       72.49       71.37     10.91 o 
  -2   8   3       16.37       31.52      3.43 o 
  -1   8   3        0.98        1.10      1.39 o 
   0   8   3      101.15      104.37      7.88 o 
   1   8   3     1252.15     1281.36     34.77 o 
   2   8   3      427.46      433.77      8.92 o 
   3   8   3      188.89      176.40      5.27 o 
   4   8   3      275.77      254.98     11.58 o 
   5   8   3      913.94      913.52     18.01 o 
   6   8   3     1198.13     1187.62     22.14 o 
   7   8   3      892.46      893.58     18.90 o 
   8   8   3      820.47      844.36     18.82 o 
   9   8   3      909.43      900.51     20.33 o 
  -5   9   3      869.43      914.53     33.47 o 
  -4   9   3     4163.85     3977.30     98.00 o 
  -3   9   3     4431.56     4444.53    106.27 o 
  -2   9   3     2608.39     2622.68     66.88 o 
  -1   9   3      476.22      486.95     19.53 o 
   0   9   3     2297.05     2340.09     58.91 o 
   1   9   3     1439.05     1428.52     38.85 o 
   2   9   3      431.28      435.09      9.02 o 
   3   9   3      235.73      221.28      6.98 o 
   4   9   3      209.88      199.24      7.56 o 
   5   9   3      296.89      300.54      9.78 o 
   6   9   3       86.38       89.36      5.81 o 
   7   9   3        8.91        5.15      2.93 o 
   8   9   3      107.28      102.58      6.93 o 
   9   9   3      145.41      145.01      8.39 o 
  -4  10   3       47.96       52.09      8.27 o 
  -3  10   3      357.47      366.59     19.06 o 
  -2  10   3     1035.04     1036.70     34.66 o 
  -1  10   3     1883.76     1908.76     52.30 o 
   0  10   3     3201.94     3359.12     81.44 o 
   1  10   3     4337.71     4341.98     62.02 o 
   2  10   3     1560.98     1547.28     26.00 o 
   3  10   3      245.82      239.36      8.43 o 
   4  10   3      887.08      868.26     18.06 o 
   5  10   3      164.79      155.43      7.51 o 
   6  10   3       24.83       21.87      4.01 o 
   7  10   3       57.50       51.19      5.07 o 
   8  10   3      183.23      189.23      9.29 o 
  -3  11   3      161.90      188.00     14.37 o 
  -2  11   3      517.28      504.40     22.71 o 
  -1  11   3       97.20       90.85      9.40 o 
   0  11   3      404.38      427.96     11.98 o 
   1  11   3      801.82      844.28     18.00 o 
   2  11   3     1391.98     1342.98     31.92 o 
   3  11   3     1133.63     1158.12     29.82 o 
   4  11   3     1672.99     1658.30     29.02 o 
   5  11   3     1574.88     1568.02     32.53 o 
   6  11   3      859.79      873.36     19.78 o 
   7  11   3      506.63      547.11     19.67 o 
  -1  12   3        5.86       -0.44      2.31 o 
   0  12   3      236.66      243.84     13.09 o 
   1  12   3      256.74      256.52     13.77 o 
   2  12   3       66.45       63.16      6.69 o 
   3  12   3        0.49       -3.10      3.46 o 
   4  12   3       44.66       42.13      4.70 o 
   5  12   3       74.87       74.87     10.18 o 
   6  12   3      295.89      324.82     11.77 o 
   0  13   3      580.10      591.07     19.74 o 
   1  13   3      151.10      151.57      9.94 o 
   2  13   3       95.34       71.43      7.24 o 
   3  13   3       15.51       11.72      5.13 o 
   4  13   3       54.27       50.51      5.20 o 
   0 -12   4      100.12      116.02     10.96 o 
   1 -12   4       40.23       47.98      7.62 o 
   2 -12   4       13.01       23.72      6.32 o 
   3 -12   4       34.09       45.51      7.67 o 
  -6 -11   4      248.03      248.67     10.13 o 
  -5 -11   4      759.83      733.35     20.94 o 
  -4 -11   4      825.79      847.42     29.79 o 
  -3 -11   4     1035.37     1043.38     31.73 o 
   0 -11   4       18.07       22.81      5.65 o 
   1 -11   4        3.04       -2.65      3.63 o 
   2 -11   4        0.19        1.00      3.66 o 
   3 -11   4      113.16      126.48     10.81 o 
   4 -11   4       91.40       85.08      9.79 o 
  -7 -10   4       99.60       87.09      6.51 o 
  -6 -10   4       16.95       14.12      3.64 o 
  -5 -10   4        0.08       -1.52      2.59 o 
  -4 -10   4        4.58        2.32      2.60 o 
  -3 -10   4      128.33      133.21      6.41 o 
  -2 -10   4      564.52      555.99     16.61 o 
  -1 -10   4     1648.13     1641.96     43.77 o 
   0 -10   4     2134.66     2227.16     55.07 o 
   1 -10   4     1992.14     2022.29     51.06 o 
   2 -10   4      955.76      956.74     30.35 o 
   3 -10   4      325.50      324.22     16.37 o 
   4 -10   4       27.06       47.51      7.38 o 
   5 -10   4       77.87       76.25      9.38 o 
   6 -10   4        2.59       -0.91      4.92 o 
  -8  -9   4      293.74      303.07     11.59 o 
  -7  -9   4      124.98      117.57      7.61 o 
  -6  -9   4       34.50       26.79      4.06 o 
  -5  -9   4      168.56      159.58     11.56 o 
  -4  -9   4      264.98      260.64     11.42 o 
  -3  -9   4       45.86       39.20      3.84 o 
  -2  -9   4        0.22       -1.06      1.95 o 
  -1  -9   4       42.02       33.90      2.62 o 
   0  -9   4       45.50       40.60      5.98 o 
   1  -9   4      205.13      219.19     12.23 o 
   2  -9   4     1036.93      952.39     29.09 o 
   3  -9   4     2599.24     2492.91     59.69 o 
   4  -9   4     1855.11     1851.16     48.26 o 
   5  -9   4      731.78      743.10     26.61 o 
   6  -9   4      578.00      596.88     23.94 o 
   7  -9   4      485.32      501.07     22.61 o 
  -8  -8   4      951.98      966.86     21.48 o 
  -7  -8   4     1320.30     1287.50     24.95 o 
  -6  -8   4     1395.81     1334.46     24.67 o 
  -5  -8   4      994.88      980.90     19.33 o 
  -4  -8   4      191.39      191.21      7.34 o 
  -3  -8   4       23.99       26.25      3.76 o 
  -2  -8   4        0.22       -2.22      2.54 o 
  -1  -8   4      570.81      582.19      9.90 o 
   0  -8   4      238.95      243.83      5.65 o 
   1  -8   4      386.52      371.24     15.28 o 
   2  -8   4       13.45       22.96      4.74 o 
   3  -8   4      572.13      558.34     20.39 o 
   4  -8   4      301.98      315.25     15.37 o 
   5  -8   4      476.09      496.78     20.12 o 
   6  -8   4      569.17      572.97     22.88 o 
   7  -8   4     1351.16     1430.77     42.59 o 
   8  -8   4     1158.48     1200.69     38.76 o 
  -9  -7   4       51.14       45.97      5.54 o 
  -8  -7   4        0.03       -3.56      2.85 o 
  -7  -7   4      293.39      279.87     10.02 o 
  -6  -7   4      669.24      650.75     15.14 o 
  -5  -7   4     2328.46     2214.21     34.32 o 
  -4  -7   4     3313.03     3249.93     46.02 o 
  -3  -7   4     1740.64     1727.52     26.68 o 
  -2  -7   4     2749.39     2701.99     59.11 o 
  -1  -7   4     1528.87     1605.11     21.79 o 
   0  -7   4      592.27      619.02      9.51 o 
   1  -7   4       44.95       43.78      5.28 o 
   2  -7   4      313.03      324.35     13.81 o 
   3  -7   4        0.41       -2.39      2.82 o 
   4  -7   4        2.86        7.89      4.01 o 
   5  -7   4      784.42      765.64     25.68 o 
   6  -7   4       17.78       17.86      5.06 o 
   7  -7   4      118.94      116.03     10.69 o 
   8  -7   4      115.64      113.81     10.88 o 
  -9  -6   4        9.47       10.17      3.59 o 
  -8  -6   4       40.03       44.29      4.79 o 
  -7  -6   4      207.57      202.72      8.80 o 
  -6  -6   4      458.72      417.61     11.43 o 
  -5  -6   4      236.66      242.02      8.26 o 
  -4  -6   4        0.96       -0.93      2.10 o 
  -3  -6   4     1021.79     1023.06     17.71 o 
  -2  -6   4     2080.19     2050.19     29.33 o 
  -1  -6   4     3711.97     3759.18     41.68 o 
   0  -6   4     2793.84     2812.34     31.64 o 
   1  -6   4     3763.12     3824.50     45.70 o 
   2  -6   4     2614.28     2612.00     57.95 o 
   3  -6   4      109.01      139.38      8.87 o 
   4  -6   4     1322.27     1308.83     35.10 o 
   5  -6   4      332.52      316.26     14.74 o 
   6  -6   4       43.75       50.29      6.73 o 
   7  -6   4       13.68        8.27      4.83 o 
   8  -6   4      117.40      105.38     10.62 o 
   9  -6   4       16.25       19.88      6.27 o 
 -10  -5   4      552.67      579.65     25.14 o 
  -9  -5   4      602.89      604.35     24.49 o 
  -8  -5   4      556.26      538.42     14.18 o 
  -7  -5   4      779.94      759.87     19.65 o 
  -6  -5   4      452.42      433.85     11.47 o 
  -5  -5   4       11.25        6.88      2.41 o 
  -4  -5   4      895.10      879.65     22.85 o 
  -3  -5   4      773.00      807.43     11.96 o 
  -2  -5   4       64.30       60.86      3.54 o 
  -1  -5   4        7.05       11.93      2.51 o 
   0  -5   4       88.89       93.92      4.17 o 
   1  -5   4      647.19      636.27      8.46 o 
   2  -5   4     3968.06     3923.02     81.41 o 
   3  -5   4     2277.61     2337.90     52.87 o 
   4  -5   4     1794.25     1797.27     43.24 o 
   5  -5   4     4666.06     4502.01     95.15 o 
   6  -5   4     3108.74     3111.81     70.61 o 
   7  -5   4      558.38      572.44     21.99 o 
   8  -5   4      174.89      166.09     12.64 o 
   9  -5   4        1.67       -3.74      4.53 o 
 -10  -4   4       66.71       67.82      9.08 o 
  -9  -4   4      524.70      550.38     22.88 o 
  -8  -4   4     1362.35     1336.34     38.48 o 
  -7  -4   4     2730.17     2682.49     40.70 o 
  -6  -4   4     5703.58     5597.28     74.90 o 
  -5  -4   4     1417.52     1395.12     23.18 o 
  -4  -4   4     1573.05     1534.97     19.82 o 
  -3  -4   4     3112.53     3279.47     37.66 o 
  -2  -4   4      357.85      351.37      8.14 o 
  -1  -4   4      666.19      699.72     11.78 o 
   0  -4   4     3472.27     3661.93     39.37 o 
   1  -4   4      310.95      292.28      6.25 o 
   2  -4   4       35.72       51.01      5.02 o 
   3  -4   4      119.02      112.96      7.21 o 
   4  -4   4        0.91        2.26      2.57 o 
   5  -4   4      381.27      387.36     15.36 o 
   6  -4   4     1040.91      976.59     28.82 o 
   7  -4   4     1433.67     1392.80     38.58 o 
   8  -4   4     2529.07     2490.06     61.42 o 
   9  -4   4     1806.20     1822.52     50.17 o 
  10  -4   4      826.29      819.59     30.87 o 
 -10  -3   4       24.58       23.38      6.53 o 
  -9  -3   4       42.81       30.34      7.09 o 
  -8  -3   4        0.67        0.21      4.34 o 
  -7  -3   4       49.78       50.70      6.80 o 
  -6  -3   4     1180.71     1239.26     33.74 o 
  -5  -3   4     3342.07     3459.85     40.35 o 
  -4  -3   4      983.69      928.81     13.24 o 
  -3  -3   4     5783.49     5821.72     63.75 o 
  -2  -3   4    13886.21    14044.69    148.74 o 
  -1  -3   4     7762.12     7607.26     94.46 o 
   0  -3   4     5534.89     5644.65     78.23 o 
   1  -3   4     1584.19     1604.26     23.77 o 
   2  -3   4      415.69      446.60     13.98 o 
   3  -3   4      231.24      185.74      8.69 o 
   4  -3   4     1358.77     1356.15     33.43 o 
   5  -3   4       74.49       78.82      6.86 o 
   6  -3   4      351.67      333.18     14.66 o 
   7  -3   4      206.69      205.52     12.17 o 
   8  -3   4       12.50       11.20      4.90 o 
   9  -3   4      444.98      420.71     19.86 o 
  10  -3   4      685.94      695.12     27.85 o 
 -10  -2   4       58.04       47.92      7.86 o 
  -9  -2   4        4.60       15.08      5.81 o 
  -8  -2   4        5.61       -1.38      4.04 o 
  -7  -2   4      119.69      122.46      9.67 o 
  -6  -2   4      993.98     1007.77     28.67 o 
  -5  -2   4      152.75      169.26      5.79 o 
  -4  -2   4     1942.19     2074.74     33.05 o 
  -3  -2   4       13.31       22.33      3.37 o 
  -2  -2   4      339.43      294.58      7.14 o 
  -1  -2   4      372.85      295.84      6.59 o 
   0  -2   4    10012.98     9997.92    136.03 o 
   1  -2   4     9510.25     9654.37    131.22 o 
   2  -2   4     1180.33      998.59     24.04 o 
   3  -2   4     3118.75     3003.21     62.64 o 
   4  -2   4     2926.87     2997.82     42.89 o 
   5  -2   4     1091.00     1072.24     17.73 o 
   6  -2   4      117.98      123.88      8.86 o 
   7  -2   4       25.34       21.93      5.07 o 
   8  -2   4      235.90      219.68     13.19 o 
   9  -2   4      200.72      206.24     13.63 o 
  10  -2   4       51.14       63.76      8.83 o 
 -10  -1   4      578.92      607.85     17.78 o 
  -9  -1   4      556.71      561.13     22.29 o 
  -8  -1   4      876.73      853.63     27.49 o 
  -7  -1   4     1226.69     1207.53     33.54 o 
  -6  -1   4      340.07      347.30      9.46 o 
  -5  -1   4      147.49      141.32      5.44 o 
  -4  -1   4       22.11       27.20      3.14 o 
  -3  -1   4     1013.50     1009.44     17.77 o 
  -2  -1   4     1319.39     1348.86     22.09 o 
  -1  -1   4        6.20       14.45      1.66 o 
   0  -1   4      158.78      204.46      6.81 o 
   1  -1   4      132.50      138.08      5.68 o 
   2  -1   4      113.72       78.30      4.74 o 
   3  -1   4     1569.27     1437.37     19.69 o 
   4  -1   4    11376.43    11319.10    118.78 o 
   5  -1   4     6083.73     6285.83     66.29 o 
   6  -1   4     2238.68     2281.31     26.44 o 
   7  -1   4     1041.76     1025.07     30.13 o 
   8  -1   4      457.04      415.39     18.22 o 
   9  -1   4      213.63      196.59     13.29 o 
  10  -1   4       11.92        8.86      5.51 o 
 -10   0   4       58.93       57.06      5.84 o 
  -9   0   4      703.74      749.48     20.37 o 
  -8   0   4     2325.77     2301.34     55.72 o 
  -7   0   4     3371.00     3404.03     53.96 o 
  -6   0   4     1404.80     1417.09     25.56 o 
  -5   0   4     4289.29     4347.76     65.38 o 
  -4   0   4     7339.33     7389.10    106.40 o 
  -3   0   4     4803.95     4975.95     72.59 o 
  -2   0   4      974.15      984.35     24.90 o 
  -1   0   4      742.72      801.45     13.39 o 
   0   0   4        3.88       28.88      3.43 o 
   1   0   4     1256.75     1228.18     26.32 o 
   2   0   4     1478.34     1504.68     32.54 o 
   3   0   4     1007.53     1051.05     12.65 o 
   4   0   4        4.33       11.85      1.18 o 
   5   0   4       16.75        8.51      2.07 o 
   6   0   4      344.72      327.16      6.38 o 
   7   0   4     1503.37     1533.45     19.81 o 
   8   0   4     2411.40     2420.27     58.72 o 
   9   0   4     2156.79     2154.04     55.39 o 
  10   0   4      788.48      792.54     29.36 o 
  11   0   4      374.89      411.46     21.66 o 
 -10   1   4       55.82       55.33      8.99 o 
  -9   1   4      160.76      158.35     18.11 o 
  -8   1   4      451.16      431.12     12.42 o 
  -7   1   4       18.23       20.21      2.57 o 
  -6   1   4      848.33      894.74     18.38 o 
  -5   1   4     1535.57     1448.87     25.56 o 
  -4   1   4     4656.92     4696.95     87.59 o 
  -3   1   4     7862.70     8274.14    175.63 o 
  -2   1   4     8721.59     8931.77    188.66 o 
  -1   1   4    18073.70    15805.00    449.35 o 
   0   1   4    12768.11    12310.17    547.80 o 
   1   1   4     8188.50     8298.66    117.69 o 
   2   1   4      323.32      310.87      7.10 o 
   3   1   4      917.43      981.96     12.24 o 
   4   1   4      306.06      274.97      5.17 o 
   5   1   4      440.18      435.62      7.35 o 
   6   1   4      377.46      390.94      7.32 o 
   7   1   4        6.90        6.68      1.78 o 
   8   1   4       93.58       79.22      4.96 o 
   9   1   4      126.43      114.26     10.50 o 
  10   1   4      368.40      370.52     19.30 o 
  11   1   4      209.83      202.59     15.17 o 
 -10   2   4      355.13      366.14     18.01 o 
  -9   2   4       58.48       52.30      5.14 o 
  -8   2   4       62.00       64.52      5.77 o 
  -7   2   4      952.96      979.80     20.63 o 
  -6   2   4        1.16       -0.06      1.43 o 
  -5   2   4       16.38       16.83      1.97 o 
  -4   2   4      238.65      201.34      5.91 o 
  -3   2   4       76.17       82.28      5.90 o 
  -2   2   4      166.04      187.04      8.40 o 
  -1   2   4     4276.94     4284.10     93.47 o 
   0   2   4     9107.13     9364.24    135.95 o 
   1   2   4    16846.09    16491.78    376.47 o 
   2   2   4     9208.87     9412.20    106.56 o 
   3   2   4     5684.39     5538.74     52.54 o 
   4   2   4     4083.82     4206.30     45.67 o 
   5   2   4     2589.74     2560.89     35.47 o 
   6   2   4        8.15       12.88      3.82 o 
   7   2   4      544.02      557.15     10.01 o 
   8   2   4      291.80      295.35      7.38 o 
   9   2   4      300.67      309.74      8.03 o 
  10   2   4        4.55        2.20      4.67 o 
  11   2   4       25.60       18.43      6.61 o 
 -10   3   4      787.99      800.92     28.32 o 
  -9   3   4     1156.39     1192.03     35.33 o 
  -8   3   4     1436.64     1460.30     22.92 o 
  -7   3   4     1434.13     1499.27     22.58 o 
  -6   3   4     1309.12     1267.49     19.16 o 
  -5   3   4      498.24      480.46     11.35 o 
  -4   3   4      177.19      173.93     10.49 o 
  -3   3   4      818.90      851.27     14.95 o 
  -2   3   4       86.51       80.57      2.55 o 
  -1   3   4      972.96      969.76     25.86 o 
   0   3   4     3796.50     4121.10     60.85 o 
   1   3   4      611.84      727.89     20.12 o 
   2   3   4     3339.44     3656.48     66.43 o 
   3   3   4     4969.40     5160.01     65.61 o 
   4   3   4     4747.93     4891.77     54.23 o 
   5   3   4     6451.07     6543.86     71.63 o 
   6   3   4     2307.67     2262.21     24.50 o 
   7   3   4     1961.84     2001.88     25.69 o 
   8   3   4     1088.00     1094.12     16.85 o 
   9   3   4      221.52      234.67      7.15 o 
  10   3   4        0.20       -3.03      2.09 o 
  11   3   4        4.16        1.95      5.87 o 
  -9   4   4       74.57       62.20      7.83 o 
  -8   4   4      362.23      327.70     11.44 o 
  -7   4   4     1165.78     1212.18     24.78 o 
  -6   4   4     2186.48     2186.72     29.72 o 
  -5   4   4     5005.90     5105.14     75.94 o 
  -4   4   4     5635.89     5737.17     83.81 o 
  -3   4   4     3639.08     3764.47     55.66 o 
  -2   4   4     5471.10     5419.80     78.35 o 
  -1   4   4     3659.88     3978.47     88.69 o 
   0   4   4     1436.38     1578.86     38.66 o 
   1   4   4     2160.06     2222.37     51.59 o 
   2   4   4     2032.70     2164.67     34.02 o 
   3   4   4      406.19      354.36      6.63 o 
   4   4   4     1761.71     1858.15     23.03 o 
   5   4   4       40.59       41.56      2.54 o 
   6   4   4      425.91      433.44      8.24 o 
   7   4   4     1528.54     1525.69     24.81 o 
   8   4   4     1725.73     1702.38     23.97 o 
   9   4   4      624.03      629.50     12.55 o 
  10   4   4      513.76      530.03     11.90 o 
  -8   5   4       81.62       88.55      6.81 o 
  -7   5   4       59.02       63.77      5.70 o 
  -6   5   4       74.61       70.22      7.81 o 
  -5   5   4      479.62      497.44     11.84 o 
  -4   5   4     2307.54     2397.39     38.15 o 
  -3   5   4     4715.70     4946.39    139.35 o 
  -2   5   4     8760.22     8831.99    126.56 o 
  -1   5   4     7942.78     8055.87    173.30 o 
   0   5   4     4122.20     3988.58     89.14 o 
   1   5   4     4424.42     4526.33     99.61 o 
   2   5   4     3746.72     3715.07     55.88 o 
   3   5   4     1012.47     1041.46     14.54 o 
   4   5   4       36.20       38.78      5.99 o 
   5   5   4     1078.26     1090.28     15.55 o 
   6   5   4       43.49       39.05      3.40 o 
   7   5   4      172.41      177.18      7.01 o 
   8   5   4       29.29       28.33      3.73 o 
   9   5   4       84.96       82.04      5.90 o 
  10   5   4        5.10       -0.74      2.56 o 
  -8   6   4       35.07       28.63      4.81 o 
  -7   6   4       78.40      107.01      7.02 o 
  -6   6   4      490.62      473.50     20.77 o 
  -5   6   4       68.45       64.36      7.89 o 
  -4   6   4      135.33      132.83      9.72 o 
  -3   6   4      504.07      585.13     12.08 o 
  -2   6   4       79.62       84.82      7.08 o 
  -1   6   4     2381.06     2510.24     60.46 o 
   0   6   4     5378.16     5542.58    122.09 o 
   1   6   4     6307.77     6414.73    139.22 o 
   2   6   4     8025.41     7923.11    114.12 o 
   3   6   4     4557.80     4417.28     50.22 o 
   4   6   4     3033.43     2987.61     35.65 o 
   5   6   4     1467.79     1441.25     19.65 o 
   6   6   4     1329.99     1346.47     23.15 o 
   7   6   4       38.68       38.98      4.06 o 
   8   6   4      764.39      763.09     16.78 o 
   9   6   4      173.74      183.22      9.52 o 
  10   6   4       22.50       17.87      3.49 o 
  -7   7   4     2024.27     2005.68     58.01 o 
  -6   7   4      750.71      703.30     28.00 o 
  -5   7   4        5.04        1.49      4.12 o 
  -3   7   4       16.38       30.05      5.18 o 
  -2   7   4      213.64      209.69     10.03 o 
  -1   7   4      923.30      864.48     26.92 o 
   0   7   4     1121.12     1120.04     31.60 o 
   1   7   4      314.51      309.47     12.97 o 
   2   7   4      820.78      710.58    112.94 o 
   3   7   4      607.71      582.70     10.29 o 
   4   7   4      694.83      693.91     11.63 o 
   5   7   4     1553.28     1470.08     24.66 o 
   6   7   4     2252.97     2232.33     34.77 o 
   7   7   4     1804.26     1758.21     41.20 o 
   8   7   4     1077.90     1082.09     21.60 o 
   9   7   4      152.07      158.30      8.06 o 
  -7   8   4      525.08      572.60     26.34 o 
  -6   8   4     2166.02     2168.66     61.72 o 
  -5   8   4     1710.44     1731.03     50.87 o 
  -4   8   4     2806.14     2751.25     70.85 o 
  -3   8   4     2816.07     2761.40     70.06 o 
  -2   8   4     1575.45     1564.67     43.91 o 
  -1   8   4      885.34      917.45     29.22 o 
   0   8   4      169.72      188.09     10.99 o 
   1   8   4       96.24       93.18      7.41 o 
   2   8   4        9.87        4.46      2.04 o 
   3   8   4      300.26      289.52      7.08 o 
   4   8   4      113.66       99.73      5.35 o 
   5   8   4      193.31      181.33      7.30 o 
   6   8   4      147.83      142.33      6.77 o 
   7   8   4      149.83      134.38      6.98 o 
   8   8   4      277.61      241.69     11.65 o 
   9   8   4      488.83      493.90     14.49 o 
  -6   9   4       78.38       71.75      9.57 o 
  -5   9   4        6.93        9.80      5.10 o 
  -4   9   4     1046.31     1018.80     35.20 o 
  -3   9   4     3769.51     3616.54     89.01 o 
  -2   9   4     2796.52     2750.40     70.11 o 
  -1   9   4     1716.09     1707.14     47.16 o 
   0   9   4     4124.06     4175.43     97.58 o 
   1   9   4     2072.29     2119.30     54.19 o 
   2   9   4     1521.69     1465.97     32.62 o 
   3   9   4      425.62      455.29     12.58 o 
   4   9   4       23.81       19.13      3.18 o 
   5   9   4        0.15       -3.09      2.06 o 
   6   9   4      201.01      210.14      8.51 o 
   7   9   4       50.97       50.92      6.74 o 
   8   9   4        3.31        3.82      3.06 o 
  -6  10   4       70.49       50.52      9.47 o 
  -5  10   4      157.75      179.30     14.54 o 
  -4  10   4      382.55      400.94     20.85 o 
  -3  10   4      542.82      575.33     24.75 o 
  -2  10   4       45.65       53.92      7.29 o 
  -1  10   4      108.10      109.00     10.04 o 
   0  10   4     2175.33     2152.30     56.81 o 
   1  10   4     3370.18     3395.52     81.57 o 
   2  10   4     1806.95     1820.68     39.47 o 
   3  10   4     1587.10     1559.89     26.84 o 
   4  10   4     1982.78     1885.82     31.38 o 
   5  10   4     1987.46     1884.33     31.90 o 
   6  10   4      855.31      847.06     18.93 o 
   7  10   4        6.74        4.83      3.34 o 
   8  10   4        3.49       -2.11      3.21 o 
  -5  11   4      357.24      379.12     22.51 o 
  -4  11   4      145.49      177.76     14.92 o 
  -3  11   4       11.08        9.00      5.40 o 
  -2  11   4      176.96      182.05     13.68 o 
  -1  11   4      223.59      229.12     14.48 o 
   0  11   4      189.07      173.58     12.11 o 
   1  11   4      141.30      132.38      6.89 o 
   2  11   4        3.26        0.81      3.26 o 
   3  11   4      122.86      130.96     10.88 o 
   4  11   4      553.24      524.13     13.97 o 
   5  11   4      532.31      538.15     18.33 o 
   6  11   4      944.50      952.50     20.96 o 
   7  11   4      878.53      906.66     20.91 o 
  -4  12   4     1240.08     1407.88     48.27 o 
  -3  12   4     1025.64     1107.82     40.28 o 
  -2  12   4      826.92      827.89     32.45 o 
  -1  12   4      360.79      367.24     20.05 o 
   0  12   4       23.26       15.27      3.91 o 
   1  12   4        0.87        1.99      2.64 o 
   2  12   4        7.53        1.88      3.45 o 
   3  12   4       11.97        6.53      4.07 o 
   4  12   4       48.78       46.03      4.75 o 
   5  12   4       58.28       52.38      6.48 o 
  -1  13   4     1578.49     1706.61     31.80 o 
   0  13   4      968.62     1057.18     22.85 o 
   1  13   4      877.37      934.69     26.82 o 
   2  13   4      784.91      783.22     24.25 o 
   3  13   4      484.47      473.38     18.37 o 
   0 -12   5       15.63        9.15      5.42 o 
   1 -12   5      115.56      129.62     12.24 o 
   2 -12   5       75.00       78.13      9.69 o 
  -5 -11   5      230.33      236.47      9.57 o 
  -4 -11   5      266.71      259.62      9.62 o 
   0 -11   5      651.86      651.05     24.91 o 
   1 -11   5      292.92      290.50     16.38 o 
   2 -11   5       58.68       66.55      8.42 o 
   3 -11   5       23.84       25.19      6.53 o 
   4 -11   5       28.82       28.77      6.86 o 
  -6 -10   5        2.49       -2.91      3.03 o 
  -5 -10   5       36.07       29.71      4.34 o 
  -4 -10   5       39.06       29.93      4.46 o 
  -3 -10   5        0.07       -1.97      2.29 o 
  -1 -10   5      505.64      476.81     20.00 o 
   0 -10   5      861.37      900.01     29.49 o 
   1 -10   5     1170.84     1118.14     33.83 o 
   2 -10   5      924.51      912.44     30.00 o 
   3 -10   5      799.30      742.78     26.63 o 
   4 -10   5      820.49      855.95     29.65 o 
   5 -10   5      821.64      869.77     31.04 o 
  -7  -9   5      908.22      920.82     20.79 o 
  -6  -9   5      487.44      502.00     14.01 o 
  -5  -9   5        3.04        4.44      2.70 o 
  -4  -9   5       11.98       10.65      3.08 o 
  -3  -9   5      131.47      129.96      6.36 o 
  -2  -9   5      358.25      233.46     11.19 o 
  -1  -9   5      217.37      213.94     12.38 o 
   0  -9   5       75.77       90.43      8.46 o 
   1  -9   5       26.93       24.73      5.18 o 
   2  -9   5       32.78       40.48      6.41 o 
   3  -9   5      427.56      431.71     18.79 o 
   4  -9   5      823.93      790.10     27.41 o 
   5  -9   5      741.22      728.33     26.82 o 
   6  -9   5      767.86      806.21     29.42 o 
  -8  -8   5      127.62      121.31      8.02 o 
  -7  -8   5      855.90      841.02     19.27 o 
  -6  -8   5     1513.06     1457.72     40.81 o 
  -5  -8   5      789.65      759.82     16.51 o 
  -4  -8   5     1476.43     1442.91     24.64 o 
  -3  -8   5     2299.43     2314.35     41.96 o 
  -2  -8   5      619.64      631.16     16.90 o 
  -1  -8   5      103.58      108.67      5.29 o 
   0  -8   5        4.57        3.74      3.74 o 
   1  -8   5      346.51      351.38     15.44 o 
   2  -8   5       30.20       34.66      5.94 o 
   3  -8   5      285.30      267.37     13.93 o 
   4  -8   5      146.41      144.82     10.61 o 
   5  -8   5        1.76        4.24      4.32 o 
   6  -8   5        0.43        2.62      4.42 o 
   7  -8   5      386.60      361.49     19.08 o 
  -8  -7   5      109.74      115.61     10.89 o 
  -7  -7   5       42.05       40.47      4.81 o 
  -6  -7   5        3.88        1.03      2.92 o 
  -5  -7   5      646.14      614.99     14.22 o 
  -4  -7   5      930.11      893.27     17.25 o 
  -3  -7   5     1762.98     1676.84     26.27 o 
  -2  -7   5     2621.69     2484.92     35.28 o 
  -1  -7   5     3039.54     3127.49     35.98 o 
   0  -7   5     4336.36     4369.78     47.96 o 
   1  -7   5      411.31      376.27     15.53 o 
   2  -7   5      196.99      171.54     10.57 o 
   3  -7   5      560.44      572.17     20.54 o 
   4  -7   5       41.28       40.20      6.21 o 
   5  -7   5       99.84      103.02      9.44 o 
   6  -7   5       52.65       46.45      7.10 o 
   7  -7   5      125.60      125.68     11.43 o 
   8  -7   5       47.62       48.24      8.48 o 
  -9  -6   5      174.76      172.46     13.83 o 
  -8  -6   5       50.99       47.01      7.83 o 
  -7  -6   5        1.01       -1.59      2.62 o 
  -6  -6   5        0.89        5.27      6.93 o 
  -5  -6   5       26.20       23.30      3.44 o 
  -4  -6   5      209.70      203.62      8.38 o 
  -3  -6   5       86.87       82.84      4.73 o 
  -2  -6   5        1.48        1.35      1.50 o 
  -1  -6   5      354.48      355.81      6.80 o 
   0  -6   5     1686.49     1703.57     20.48 o 
   1  -6   5     3970.64     4071.00     57.89 o 
   2  -6   5     2965.19     2992.50     65.90 o 
   3  -6   5     3571.03     3454.07     75.20 o 
   4  -6   5     4023.68     3932.59     85.52 o 
   5  -6   5     1125.79     1189.64     34.23 o 
   6  -6   5      697.63      673.64     24.21 o 
   7  -6   5        9.04        9.85      4.94 o 
   8  -6   5        9.79       12.07      5.52 o 
   9  -6   5        9.30        4.46      5.69 o 
  -9  -5   5      643.12      618.89     25.36 o 
  -8  -5   5     1512.74     1429.69     41.31 o 
  -7  -5   5      804.87      805.58     27.37 o 
  -6  -5   5      953.82      941.06     18.77 o 
  -5  -5   5     2187.89     2201.96     33.86 o 
  -4  -5   5      237.25      244.70      7.73 o 
  -3  -5   5       19.65       29.38      2.30 o 
  -2  -5   5       47.58       43.79      3.07 o 
  -1  -5   5       49.40       47.14      2.79 o 
   0  -5   5      519.23      521.66     12.91 o 
   1  -5   5      258.39      265.03      6.39 o 
   2  -5   5       13.10       12.72      3.33 o 
   3  -5   5        1.26        8.41      3.35 o 
   4  -5   5      314.74      315.29     13.90 o 
   5  -5   5     2333.24     2240.71     53.49 o 
   6  -5   5     3404.83     3136.86     71.71 o 
   7  -5   5     1601.21     1536.62     42.54 o 
   8  -5   5      737.93      749.75     27.54 o 
   9  -5   5      892.93      929.23     32.88 o 
 -10  -4   5       27.58       14.34      6.25 o 
  -9  -4   5        3.30        8.98      5.43 o 
  -8  -4   5      227.39      231.54     14.33 o 
  -7  -4   5     1058.88     1021.49     31.32 o 
  -6  -4   5      287.71      293.10     14.47 o 
  -5  -4   5      353.60      359.00     15.47 o 
  -4  -4   5     5767.51     5735.14     64.15 o 
  -3  -4   5     6022.50     6192.36     68.30 o 
  -2  -4   5     5445.72     5734.86    113.10 o 
  -1  -4   5     1661.45     1533.27    124.13 o 
   0  -4   5       18.40       17.23      2.00 o 
   1  -4   5       53.15       69.70      3.03 o 
   2  -4   5      240.90      226.21     10.17 o 
   3  -4   5      438.33      477.75     16.30 o 
   4  -4   5     1219.80     1196.23     31.51 o 
   5  -4   5      629.07      617.77     20.84 o 
   6  -4   5        1.33        2.11      3.61 o 
   7  -4   5      269.01      253.37     14.04 o 
   8  -4   5      638.05      641.29     24.70 o 
   9  -4   5      686.22      625.46     25.47 o 
 -10  -3   5        0.18        1.68      5.24 o 
  -9  -3   5       26.97       28.01      6.83 o 
  -8  -3   5      526.32      522.65     21.53 o 
  -7  -3   5      301.36      293.95     15.24 o 
  -6  -3   5      632.47      595.10     21.30 o 
  -5  -3   5      444.98      442.23     16.87 o 
  -4  -3   5     1745.55     1695.06     28.37 o 
  -3  -3   5     1409.73     1428.60     24.24 o 
  -2  -3   5      590.89      541.90     11.41 o 
  -1  -3   5     5492.53     5217.19    102.98 o 
   0  -3   5    10323.71    10140.62    136.49 o 
   1  -3   5     9270.20     9462.56    127.47 o 
   2  -3   5     4514.62     4589.36     82.61 o 
   3  -3   5      184.70      188.63      9.40 o 
   4  -3   5        1.64        0.63      2.45 o 
   5  -3   5        2.52        0.64      2.70 o 
   6  -3   5      192.21      199.01     11.37 o 
   7  -3   5      424.61      430.25     18.26 o 
   8  -3   5      680.97      685.93     25.36 o 
   9  -3   5       95.52       93.74     10.18 o 
  10  -3   5       17.49        7.74      5.88 o 
 -10  -2   5      358.64      339.32     18.39 o 
  -9  -2   5      369.61      390.98     19.20 o 
  -8  -2   5      268.53      278.84     15.25 o 
  -7  -2   5       51.35       44.37      6.51 o 
  -6  -2   5       83.51      106.00      8.87 o 
  -5  -2   5      104.01       94.93      4.78 o 
  -4  -2   5      149.94      143.05      6.09 o 
  -3  -2   5       39.48       38.74      6.14 o 
  -2  -2   5      284.54      283.36      7.41 o 
  -1  -2   5      151.48      162.70      4.14 o 
   0  -2   5     5990.30     5886.49     80.42 o 
   1  -2   5     1618.13     1629.55     35.99 o 
   2  -2   5     4807.25     4616.08     92.24 o 
   3  -2   5     9820.43    10451.38    188.95 o 
   4  -2   5     7383.28     7260.93     91.52 o 
   5  -2   5     3544.21     3584.89     76.82 o 
   6  -2   5      896.25      892.44     26.99 o 
   7  -2   5      383.32      370.67     16.60 o 
   8  -2   5        8.68        6.64      4.80 o 
   9  -2   5       12.58       11.11      5.40 o 
  10  -2   5        2.21        1.69      4.64 o 
 -10  -1   5      354.96      356.98     18.89 o 
  -9  -1   5     1300.25     1244.96     37.51 o 
  -8  -1   5     1142.76     1131.19     33.89 o 
  -7  -1   5     1393.11     1372.06     37.58 o 
  -6  -1   5     1809.96     1823.28     31.49 o 
  -5  -1   5     1776.62     1781.17     30.35 o 
  -4  -1   5     1004.39     1051.93     19.48 o 
  -3  -1   5      875.28      940.97     48.76 o 
  -2  -1   5       11.19       23.32      4.72 o 
  -1  -1   5       88.19       98.77      3.74 o 
   0  -1   5      230.61      297.64      7.08 o 
   1  -1   5      237.90      204.87      7.77 o 
   2  -1   5     1439.98     1564.68     34.70 o 
   3  -1   5       14.72       22.98      1.67 o 
   4  -1   5     2007.41     2065.32     27.97 o 
   5  -1   5     2686.51     2685.91     29.90 o 
   6  -1   5     2447.62     2577.68     59.10 o 
   7  -1   5     2463.61     2469.15     58.76 o 
   8  -1   5     1602.47     1542.15     42.54 o 
   9  -1   5      649.20      693.39     26.35 o 
  10  -1   5      422.46      406.67     20.40 o 
 -10   0   5      115.09      108.84     11.80 o 
  -9   0   5       23.48       19.55      6.35 o 
  -8   0   5      116.42      117.27     10.81 o 
  -7   0   5       68.73       58.57      7.56 o 
  -6   0   5      617.18      612.15     14.38 o 
  -5   0   5     4321.58     4410.89     66.92 o 
  -4   0   5     6169.05     6405.32     93.58 o 
  -3   0   5    10939.80    10919.45    154.80 o 
  -2   0   5     6197.95     6355.57    136.31 o 
  -1   0   5     1533.50     1515.67     92.01 o 
   0   0   5      637.02      689.88     12.44 o 
   1   0   5      458.86      468.17      9.56 o 
   2   0   5       92.73       71.34      4.69 o 
   3   0   5     1231.53     1344.48     31.11 o 
   4   0   5     1392.16     1466.19     17.48 o 
   5   0   5      387.82      425.98      7.01 o 
   6   0   5       57.98       71.56      3.04 o 
   7   0   5      216.27      226.38     12.50 o 
   8   0   5     1034.19      996.78     31.08 o 
   9   0   5      517.30      492.59     21.22 o 
  10   0   5      291.00      300.98     17.39 o 
 -10   1   5      102.06       96.46     10.72 o 
  -9   1   5       27.44       20.70      5.94 o 
  -8   1   5      510.92      233.43     11.94 o 
  -7   1   5      456.21      442.17     12.44 o 
  -6   1   5      153.13      143.92      6.59 o 
  -5   1   5        0.92       -1.04      1.75 o 
  -4   1   5        9.05        6.57      2.77 o 
  -3   1   5      754.68      761.44     21.84 o 
  -2   1   5     4889.90     5016.28    109.28 o 
  -1   1   5    10341.21    10713.45    225.87 o 
   0   1   5    14287.44    14467.73    208.01 o 
   1   1   5    21013.75    21225.73    306.53 o 
   2   1   5     7825.78     7694.75    171.05 o 
   3   1   5     2234.50     2230.06     47.43 o 
   4   1   5      412.45      386.17      6.52 o 
   5   1   5       13.14       12.21      1.52 o 
   6   1   5      458.35      455.24      8.10 o 
   7   1   5     1694.31     1735.02     22.24 o 
   8   1   5      558.07      600.70     22.58 o 
   9   1   5        0.31       -4.85      3.23 o 
  10   1   5        0.44        0.71      4.56 o 
 -10   2   5      876.10      917.70     31.56 o 
  -9   2   5     1270.07     1288.90     38.22 o 
  -8   2   5      545.24      541.44     15.06 o 
  -7   2   5      175.42      183.45      6.64 o 
  -6   2   5      201.52      202.54      6.12 o 
  -5   2   5      197.12      202.59      5.61 o 
  -4   2   5      950.71     1016.60     28.53 o 
  -3   2   5     1682.26     1690.64     42.05 o 
  -2   2   5      384.77      372.15     13.42 o 
  -1   2   5      149.73      172.88      8.41 o 
   0   2   5     1040.43     1171.63     18.70 o 
   1   2   5     7714.20     7974.51    113.05 o 
   2   2   5     5035.61     4939.34     71.76 o 
   3   2   5     7459.37     7604.42     87.34 o 
   4   2   5     6516.81     6522.05     61.99 o 
   5   2   5     5213.69     5239.15     56.62 o 
   6   2   5     2549.92     2612.54     30.92 o 
   7   2   5      778.27      808.14     15.30 o 
   8   2   5       84.45       87.40      4.81 o 
   9   2   5        3.44        3.80      4.68 o 
  10   2   5       22.19       25.78      6.78 o 
  -9   3   5      339.98      341.42     17.42 o 
  -8   3   5      800.45      820.30     19.93 o 
  -7   3   5     1705.46     1689.61     31.74 o 
  -6   3   5     2925.35     2973.31     38.58 o 
  -5   3   5     2368.77     2356.39     37.89 o 
  -4   3   5     1985.74     1907.15     30.58 o 
  -3   3   5      814.30      875.98     28.33 o 
  -2   3   5      834.82     1013.52     28.02 o 
  -1   3   5        5.68        4.52      2.29 o 
   0   3   5     2651.51     2847.05     65.29 o 
   1   3   5      469.11      526.85     10.02 o 
   2   3   5      131.92      113.31      8.49 o 
   3   3   5       96.02       85.29      4.28 o 
   4   3   5     1320.53     1357.56     17.37 o 
   5   3   5     1137.20     1141.59     13.91 o 
   6   3   5     2225.47     2222.07     26.51 o 
   7   3   5     3311.33     3271.43     35.58 o 
   8   3   5     1487.79     1517.14     21.35 o 
   9   3   5     1179.44     1239.30     19.13 o 
  10   3   5      312.96      328.45     18.32 o 
  -9   4   5       55.28       52.81      5.80 o 
  -8   4   5        4.16        5.35      4.40 o 
  -7   4   5      121.83      121.31      7.07 o 
  -6   4   5      196.21      206.60     12.35 o 
  -5   4   5     1499.88     1533.00     42.37 o 
  -4   4   5     5200.40     5457.70    103.82 o 
  -3   4   5     6970.80     7414.17    106.25 o 
  -2   4   5     4037.04     3875.29     88.10 o 
  -1   4   5     3402.37     3259.50     74.78 o 
   0   4   5     2152.11     2190.02     33.58 o 
   1   4   5        7.55        1.78      1.87 o 
   2   4   5      686.03      785.64     22.51 o 
   3   4   5       10.80        9.95      1.96 o 
   4   4   5      170.30      186.75      4.93 o 
   5   4   5     1023.12     1019.28     14.72 o 
   6   4   5      420.25      424.81      7.46 o 
   7   4   5      762.88      777.22     16.94 o 
   8   4   5       46.31       47.01      3.51 o 
   9   4   5        1.83       15.31      5.27 o 
  10   4   5      613.10      627.33     13.11 o 
  -9   5   5        2.56       -2.97      4.84 o 
  -8   5   5       69.32       68.88      6.02 o 
  -7   5   5      186.94      175.17      8.59 o 
  -6   5   5      621.95      620.22     23.73 o 
  -5   5   5      493.70      530.67     20.96 o 
  -4   5   5       54.83       46.62      5.97 o 
  -3   5   5      644.37      695.54     23.30 o 
  -1   5   5     3866.45     3853.24     87.88 o 
   0   5   5     7687.00     7597.01    164.08 o 
   1   5   5     5775.80     5858.01    127.94 o 
   2   5   5     5880.82     5970.11    129.84 o 
   3   5   5     5106.11     3163.21     72.02 o 
   4   5   5     1418.33     1397.46     18.86 o 
   5   5   5       41.57       42.95      2.73 o 
   6   5   5       54.86       52.09      3.89 o 
   7   5   5       15.58       17.17      3.02 o 
   8   5   5       35.83       30.79      3.12 o 
   9   5   5      337.08      353.75      9.30 o 
  10   5   5      269.68      272.25      8.54 o 
  -8   6   5      855.71      831.91     21.14 o 
  -7   6   5      237.62      231.11     11.51 o 
  -6   6   5      152.59      136.19     11.29 o 
  -5   6   5        0.66        2.03      3.52 o 
  -4   6   5      551.14      522.01     20.88 o 
  -3   6   5      743.77      755.78     25.46 o 
  -2   6   5      985.62     1093.50     32.13 o 
  -1   6   5       32.42       31.21      4.57 o 
   0   6   5     1005.31     1060.31     30.18 o 
   1   6   5     1468.49     1587.54     40.73 o 
   2   6   5     1414.36     1419.22     36.75 o 
   3   6   5     1962.96     1923.32     44.53 o 
   4   6   5     2500.22     2459.54     30.41 o 
   5   6   5     2401.97     2385.44     29.93 o 
   6   6   5     3642.67     3615.70     52.56 o 
   7   6   5     1089.02     1091.17     20.53 o 
   8   6   5      170.38      179.66      7.79 o 
   9   6   5       48.00       43.56      3.96 o 
  10   6   5        2.53        6.23      5.06 o 
  -8   7   5     1189.69     1296.90     44.15 o 
  -7   7   5     1922.74     1902.96     56.44 o 
  -6   7   5     1781.63     1735.20     51.13 o 
  -5   7   5     1249.53     1264.54     39.70 o 
  -4   7   5      674.42      702.00     26.12 o 
  -3   7   5     1790.41     1753.38     48.39 o 
  -2   7   5      470.47      447.65     18.52 o 
  -1   7   5     1474.83     1538.90     41.93 o 
   0   7   5     1117.53     1127.45     32.45 o 
   1   7   5       87.74       92.04      7.51 o 
   2   7   5       48.39       48.31      5.36 o 
   3   7   5      384.34      341.56      7.58 o 
   4   7   5      673.67      688.36     11.91 o 
   5   7   5      723.39      722.56     15.19 o 
   6   7   5      601.18      573.68     13.59 o 
   7   7   5      851.74      808.73     17.32 o 
   8   7   5     1328.07     1298.41     24.45 o 
   9   7   5      899.99      926.95     20.23 o 
  -7   8   5        6.65        5.66      5.12 o 
  -6   8   5      271.26      261.35     16.98 o 
  -5   8   5      748.42      710.85     27.96 o 
  -4   8   5     2014.15     2074.24     57.25 o 
  -3   8   5     2726.50     2712.69     69.85 o 
  -2   8   5     5985.46     6118.38    139.12 o 
  -1   8   5     1437.75     1382.32     39.82 o 
   0   8   5      145.27      188.84     11.48 o 
   1   8   5     2362.75     2430.20     60.06 o 
   2   8   5      425.01      445.47     16.96 o 
   3   8   5      117.23      130.06      4.87 o 
   4   8   5      477.28      483.93      9.85 o 
   5   8   5      169.85      180.25      7.42 o 
   6   8   5        0.66       -0.15      2.47 o 
   7   8   5        1.36       -2.67      3.99 o 
   8   8   5        0.14       -1.51      2.59 o 
   9   8   5      105.16      109.63     11.97 o 
  -7   9   5       75.38       53.35      9.23 o 
  -6   9   5      192.09      216.03     15.98 o 
  -5   9   5      340.86      341.54     19.28 o 
  -4   9   5       96.09      109.99     10.54 o 
  -3   9   5        0.97        5.41      4.60 o 
  -2   9   5      306.71      298.34     16.12 o 
  -1   9   5     1683.77     1731.44     48.58 o 
   0   9   5     1936.70     1946.02     52.14 o 
   1   9   5     2566.77     2638.73     65.76 o 
   2   9   5     3635.59     3560.25     83.71 o 
   3   9   5     1490.35     1482.41     21.59 o 
   4   9   5     1243.29     1224.74     22.66 o 
   5   9   5      438.84      436.43     17.07 o 
   6   9   5        7.89        4.27      2.88 o 
   7   9   5       47.47       39.67      4.63 o 
   8   9   5       28.10       28.26      4.35 o 
  -6  10   5      154.63      145.44     14.47 o 
  -5  10   5       88.15       67.47      9.74 o 
  -4  10   5       13.01        7.00      4.97 o 
  -3  10   5      216.62      205.75     14.12 o 
  -2  10   5      186.36      185.23     13.04 o 
  -1  10   5      126.37      149.28     11.57 o 
   0  10   5        6.48       11.01      4.51 o 
   1  10   5        3.59        3.13      3.64 o 
   2  10   5      318.72      319.00     10.09 o 
   3  10   5      799.77      841.64     23.56 o 
   4  10   5     1662.95     1601.97     28.09 o 
   5  10   5     2200.19     2140.60     36.10 o 
   6  10   5     1197.05     1217.06     24.10 o 
   7  10   5      606.46      638.06     16.58 o 
  -5  11   5     1107.93     1182.36     43.26 o 
  -4  11   5     1015.83     1133.98     41.17 o 
  -3  11   5      447.30      453.14     22.90 o 
  -2  11   5       52.17       45.41      7.62 o 
  -1  11   5      156.78      143.78     11.72 o 
   0  11   5        0.57        5.34      4.01 o 
   1  11   5      291.33      286.75     15.58 o 
   2  11   5      254.93      250.94      9.16 o 
   3  11   5       58.59       57.51      6.74 o 
   4  11   5        7.40       -1.12      2.76 o 
   5  11   5       35.99       31.63      4.32 o 
   6  11   5      233.72      235.87     10.00 o 
  -3  12   5     1223.09     1301.55     45.11 o 
  -2  12   5     1116.16     1229.49     42.40 o 
  -1  12   5      944.73      971.61     35.27 o 
   0  12   5     1026.58     1019.79     35.31 o 
   1  12   5      797.89      817.71     18.77 o 
   2  12   5      321.93      324.45     14.37 o 
   3  12   5       65.50       58.35      6.76 o 
   4  12   5       16.96       21.52      5.25 o 
   5  12   5      111.25      124.78      7.51 o 
  -1  13   5      220.33      242.63     17.54 o 
   0  13   5      434.16      421.96     13.52 o 
   1  13   5      916.66      958.95     27.84 o 
   2  13   5      575.08      601.90     21.29 o 
   3  13   5      728.80      712.34     23.47 o 
   0 -12   6      163.62      152.20     12.84 o 
   0 -11   6      884.17      883.27     30.74 o 
   1 -11   6      735.01      766.11     28.55 o 
   2 -11   6      453.21      477.60     21.67 o 
   3 -11   6      579.54      617.43     25.69 o 
  -6 -10   6      137.21      141.21      8.01 o 
  -5 -10   6        4.71        2.27      3.19 o 
  -4 -10   6      165.69      169.07      7.91 o 
  -1 -10   6        0.51        1.00      4.07 o 
   0 -10   6       55.40       53.22      7.40 o 
   1 -10   6      198.26      213.46     13.57 o 
   2 -10   6      259.79      272.56     15.40 o 
   3 -10   6      400.36      395.71     18.89 o 
   4 -10   6      853.17      860.77     30.42 o 
   5 -10   6      899.95      834.95     30.64 o 
  -7  -9   6      624.67      648.14     17.17 o 
  -6  -9   6      551.14      591.95     15.53 o 
  -5  -9   6      771.26      791.47     17.63 o 
  -4  -9   6      715.66      727.47     18.45 o 
  -3  -9   6      326.85      344.91      9.94 o 
  -1  -9   6      123.50      113.25      9.69 o 
   0  -9   6       33.20       33.79      6.44 o 
   1  -9   6       27.51       27.40      5.88 o 
   2  -9   6      317.21      291.00     15.09 o 
   3  -9   6       19.59       20.85      5.41 o 
   4  -9   6        2.02       -0.35      4.02 o 
   5  -9   6      211.70      224.66     14.57 o 
   6  -9   6      374.72      393.94     19.96 o 
  -7  -8   6      150.04      141.50      8.14 o 
  -6  -8   6      345.93      350.93     11.49 o 
  -5  -8   6      486.15      480.70     12.90 o 
  -4  -8   6     1625.92     1592.33     26.87 o 
  -3  -8   6     2186.37     2228.36     33.86 o 
  -2  -8   6     3163.33     3119.18     43.60 o 
  -1  -8   6     1483.23     1388.02     37.69 o 
   0  -8   6      300.71      267.34     13.87 o 
   1  -8   6      925.82      965.74     29.57 o 
   2  -8   6      180.90      174.40     11.77 o 
   3  -8   6      235.71      246.31     13.93 o 
   4  -8   6       97.02      107.88      9.73 o 
   5  -8   6      256.00      233.51     14.11 o 
   6  -8   6      124.23      135.52     11.49 o 
   7  -8   6        7.20        2.95      5.31 o 
  -8  -7   6       56.73       66.01      9.08 o 
  -7  -7   6      143.75      144.78     12.28 o 
  -6  -7   6      166.29      153.09      7.58 o 
  -5  -7   6        1.61        0.76      2.42 o 
  -4  -7   6        5.89       11.63      5.39 o 
  -3  -7   6        0.61        0.21      2.09 o 
  -2  -7   6      172.60      181.65      8.30 o 
  -1  -7   6     1848.79     1901.14     38.80 o 
   0  -7   6     2515.63     2489.33     57.61 o 
   1  -7   6     3120.70     3088.44     69.08 o 
   2  -7   6     6652.08     6400.90    131.36 o 
   3  -7   6     1718.68     1650.25     42.98 o 
   4  -7   6      217.10      168.20     11.43 o 
   5  -7   6      185.34      176.33     12.21 o 
   6  -7   6       56.05       40.34      7.21 o 
   7  -7   6        0.09        2.41      4.73 o 
   8  -7   6      318.16      286.08     17.81 o 
  -8  -6   6      276.89      310.95     17.76 o 
  -7  -6   6      599.90      601.08     23.84 o 
  -6  -6   6      256.21      278.19     14.91 o 
  -5  -6   6        0.31       -0.56      3.45 o 
  -4  -6   6       78.01       70.17      4.92 o 
  -3  -6   6       52.29       59.05      3.51 o 
  -2  -6   6       25.09       19.01      2.48 o 
  -1  -6   6        0.43       -0.19      1.70 o 
   0  -6   6       85.10       87.02      4.39 o 
   1  -6   6      117.64      144.40      9.24 o 
   2  -6   6       95.74      111.41      8.94 o 
   3  -6   6     1746.51     1698.31     42.81 o 
   4  -6   6     2673.93     2648.78     62.04 o 
   5  -6   6     2439.08     2297.97     56.59 o 
   6  -6   6     1558.73     1459.98     41.20 o 
   7  -6   6      539.11      474.25     20.94 o 
   8  -6   6      445.66      454.40     21.69 o 
  -9  -5   6      367.02      347.75     19.33 o 
  -8  -5   6      902.50      927.81     31.89 o 
  -7  -5   6      142.39      158.11     11.99 o 
  -6  -5   6      876.50      842.89     27.53 o 
  -5  -5   6     1865.57     1868.64     46.47 o 
  -4  -5   6     2416.45     2373.02     54.71 o 
  -3  -5   6     2361.30     2367.96     45.88 o 
  -2  -5   6      271.83      307.95     18.17 o 
  -1  -5   6       13.73       15.53      2.38 o 
   0  -5   6      133.77      126.03      4.94 o 
   1  -5   6       70.88       79.10      3.75 o 
   2  -5   6      141.70      138.57      8.79 o 
   3  -5   6      720.91      759.73     23.51 o 
   4  -5   6      340.87      346.41     15.20 o 
   5  -5   6      131.43      124.02      9.82 o 
   6  -5   6     1064.64     1025.29     31.52 o 
   7  -5   6      866.65      808.43     28.05 o 
   8  -5   6      835.83      812.92     29.37 o 
   9  -5   6      740.36      730.00     28.87 o 
  -9  -4   6      342.71      334.58     18.50 o 
  -8  -4   6       49.97       34.65      7.21 o 
  -7  -4   6      149.32      112.51     10.35 o 
  -6  -4   6        0.69       -1.71      3.64 o 
  -5  -4   6      557.48      536.41     19.74 o 
  -4  -4   6     3025.27     2960.93     46.71 o 
  -3  -4   6     4693.04     4806.73     71.71 o 
  -2  -4   6     3820.99     3710.71     45.49 o 
  -1  -4   6     2266.02     2204.06     53.51 o 
   0  -4   6     7028.43     7010.40    133.29 o 
   1  -4   6     4845.62     5141.17    106.06 o 
   2  -4   6      775.02      736.58     21.60 o 
   3  -4   6      142.80      135.87      8.82 o 
   4  -4   6      272.54      289.72     13.08 o 
   5  -4   6      584.67      555.02     19.95 o 
   6  -4   6      732.28      685.18     23.93 o 
   7  -4   6      119.98      102.94      9.58 o 
   8  -4   6        5.32        1.01      4.21 o 
   9  -4   6       19.51       12.63      5.79 o 
  -9  -3   6       46.79       35.68      7.30 o 
  -8  -3   6       36.38       28.70      6.75 o 
  -7  -3   6       38.16       36.30      6.61 o 
  -6  -3   6      555.61      552.27     20.71 o 
  -5  -3   6      775.70      762.02     24.25 o 
  -4  -3   6        9.80       12.02     10.10 o 
  -3  -3   6        1.02       39.88      4.91 o 
  -2  -3   6      408.41      434.59     10.35 o 
  -1  -3   6      888.98      946.04     17.63 o 
   0  -3   6     6052.34     5866.58     81.08 o 
   1  -3   6    12944.80    13257.62    177.58 o 
   2  -3   6     5469.81     5577.96     87.64 o 
   3  -3   6     2749.69     2731.28     59.63 o 
   4  -3   6     2491.00     2350.26     53.50 o 
   5  -3   6     1620.03     1580.79     40.29 o 
   6  -3   6      241.66      203.31     12.02 o 
   7  -3   6        1.03       -4.87      3.24 o 
   8  -3   6       51.26       40.23      7.31 o 
   9  -3   6      112.79      102.63     10.67 o 
  -9  -2   6      577.41      566.31     23.97 o 
  -8  -2   6     1006.07     1017.86     32.62 o 
  -7  -2   6     1065.23     1039.16     32.00 o 
  -6  -2   6      170.28      179.07     11.41 o 
  -5  -2   6        5.64        4.04      2.14 o 
  -4  -2   6        8.48        4.41      2.09 o 
  -3  -2   6      268.53      262.32      7.81 o 
  -2  -2   6      316.29      300.32      8.17 o 
  -1  -2   6       24.07       17.28      3.34 o 
   0  -2   6      179.67      194.13      5.52 o 
   1  -2   6      253.67      361.36     12.09 o 
   2  -2   6      760.16      792.94     21.30 o 
   3  -2   6     3428.79     3394.65     71.16 o 
   4  -2   6     5601.88     5679.41    114.91 o 
   5  -2   6     3508.13     3435.78     74.65 o 
   6  -2   6     2130.59     2079.73     50.58 o 
   7  -2   6     1112.28     1080.71     32.50 o 
   8  -2   6      653.51      644.39     24.45 o 
   9  -2   6      340.17      325.67     17.66 o 
  10  -2   6        0.69       -1.02      4.36 o 
 -10  -1   6        2.59       -5.34      4.98 o 
  -9  -1   6      251.50      257.21     15.76 o 
  -8  -1   6      243.05      243.27     14.69 o 
  -7  -1   6      985.35      951.47     30.03 o 
  -6  -1   6     2159.76     2172.47     37.05 o 
  -5  -1   6     5068.25     4950.97     74.87 o 
  -4  -1   6     4952.75     5057.62     75.54 o 
  -3  -1   6     2200.64     2213.34     35.86 o 
  -2  -1   6      173.22      169.84      5.91 o 
  -1  -1   6        8.16       23.94      4.06 o 
   0  -1   6      545.32      562.10     19.97 o 
   1  -1   6      437.67      493.22     14.17 o 
   2  -1   6      214.24      195.46      8.29 o 
   3  -1   6      585.56      585.05     17.34 o 
   4  -1   6       49.86       50.19      2.65 o 
   5  -1   6       39.89       34.82      4.94 o 
   6  -1   6      902.56      935.85     27.88 o 
   7  -1   6     1292.71     1266.50     35.81 o 
   8  -1   6      588.01      624.96     23.82 o 
   9  -1   6      972.08     1000.76     33.26 o 
  10  -1   6      686.76      672.25     27.48 o 
 -10   0   6       77.84       86.47     10.39 o 
  -9   0   6        0.34        0.43      4.81 o 
  -8   0   6       35.53       38.90      7.13 o 
  -7   0   6      621.22      605.79     22.62 o 
  -6   0   6       59.83       64.76      9.53 o 
  -5   0   6      328.81      338.36     11.86 o 
  -4   0   6     1211.18     1211.57     22.46 o 
  -3   0   6     4059.88     4130.52     91.95 o 
  -2   0   6    10293.39    10690.62    226.26 o 
  -1   0   6    17639.64    17433.68    250.74 o 
   0   0   6     6831.26     6694.74     96.03 o 
   1   0   6     3141.02     3228.66     48.63 o 
   2   0   6     4240.45     4342.91     86.39 o 
   3   0   6      547.35      556.93     16.50 o 
   4   0   6      329.89      328.12      7.06 o 
   5   0   6      686.07      705.79     10.17 o 
   6   0   6      508.71      533.89     10.77 o 
   7   0   6      134.35      143.60     10.36 o 
   8   0   6        1.32       -3.56      3.34 o 
   9   0   6        1.27        1.95      4.16 o 
  10   0   6      127.15      130.02     12.03 o 
  -9   1   6      305.14      301.56     17.16 o 
  -8   1   6      174.19      170.14     12.40 o 
  -7   1   6      103.31      109.18      6.64 o 
  -6   1   6      227.46      240.03      8.81 o 
  -5   1   6      379.13      370.05     10.57 o 
  -4   1   6     1059.45     1106.45     30.50 o 
  -3   1   6     1020.83     1094.75     29.81 o 
  -2   1   6       33.80       39.35      4.62 o 
  -1   1   6     4506.49     4773.77     69.08 o 
   0   1   6     3844.99     3841.90     56.32 o 
   1   1   6     5686.41     5934.25    112.94 o 
   2   1   6     9451.80     9632.27    136.86 o 
   3   1   6     7972.01     8025.72    115.34 o 
   4   1   6     3355.10     3359.62     44.56 o 
   5   1   6     2757.33     2791.23     31.87 o 
   6   1   6     1145.65     1163.42     15.74 o 
   7   1   6       35.96       34.90      5.03 o 
   8   1   6        5.99        5.98      4.49 o 
   9   1   6       35.40       33.06      6.68 o 
  10   1   6      157.64      174.53     13.86 o 
  -9   2   6      372.74      401.50     19.95 o 
  -8   2   6      741.59      763.69     27.10 o 
  -7   2   6     1681.15     1637.38     31.21 o 
  -6   2   6     1793.28     1829.90     35.49 o 
  -5   2   6      566.47      537.90     19.23 o 
  -4   2   6        5.10        3.93      2.71 o 
  -3   2   6      545.37      599.13     19.67 o 
  -2   2   6     2183.25     2192.06     52.89 o 
  -1   2   6      837.89      933.88     26.42 o 
   0   2   6       72.01       48.46      3.94 o 
   1   2   6     1165.44     1193.88     19.77 o 
   2   2   6      240.36      241.06      6.56 o 
   3   2   6     4618.67     4682.74     69.38 o 
   4   2   6     3576.93     3626.77     36.15 o 
   5   2   6     4596.64     4547.89     44.89 o 
   6   2   6     2446.25     2502.02     35.14 o 
   7   2   6     2491.86     2515.07     30.59 o 
   8   2   6     1802.25     1851.12     48.96 o 
   9   2   6      505.95      531.54     22.74 o 
  10   2   6       67.19       70.40      9.72 o 
  -9   3   6       28.95       29.91      7.03 o 
  -8   3   6      332.78      348.05     12.38 o 
  -7   3   6     1626.73     1594.90     30.88 o 
  -6   3   6     1751.56     1750.66     32.41 o 
  -5   3   6     1608.15     1683.09     45.11 o 
  -4   3   6     2971.41     2955.39     70.66 o 
  -3   3   6     4355.09     4479.41     88.83 o 
  -2   3   6     4032.12     4101.00     92.82 o 
  -1   3   6        3.58        5.69      2.52 o 
   0   3   6       17.02       17.10      1.43 o 
   1   3   6      329.93      339.38      7.57 o 
   2   3   6      771.91      835.74     23.15 o 
   3   3   6       68.71       75.60      5.74 o 
   4   3   6      206.39      185.31      4.27 o 
   5   3   6       60.33       74.98      4.22 o 
   6   3   6        8.86       14.17      2.08 o 
   7   3   6        9.75        8.40      1.93 o 
   8   3   6      848.45      869.77     14.83 o 
   9   3   6     1582.24     1631.83     45.87 o 
  10   3   6      787.27      780.04     29.70 o 
  -9   4   6       82.83       76.13      9.71 o 
  -8   4   6      130.25      130.06      8.02 o 
  -7   4   6       21.06       16.46      4.13 o 
  -6   4   6       81.45       89.71      8.76 o 
  -5   4   6        6.29        1.14      3.37 o 
  -4   4   6     1098.88     1081.82     32.35 o 
  -3   4   6     3089.49     3259.02     77.14 o 
  -2   4   6     4083.55     4033.72     92.31 o 
  -1   4   6     4779.39     4804.71    107.57 o 
   0   4   6     4583.71     4486.33    100.58 o 
   1   4   6     4640.64     4802.98     69.86 o 
   2   4   6     2961.75     2977.01     45.27 o 
   3   4   6      922.66      986.73     18.18 o 
   4   4   6       79.67       89.04      3.55 o 
   5   4   6      735.00      744.00     12.76 o 
   6   4   6       64.14       52.30      5.57 o 
   7   4   6      237.39      231.88      6.57 o 
   8   4   6      220.94      228.62      6.90 o 
   9   4   6       67.67       65.20      5.70 o 
  10   4   6       22.23       30.25      7.49 o 
  -9   5   6      120.11      109.01      8.32 o 
  -8   5   6       13.77       13.62      5.65 o 
  -7   5   6       94.32      105.78      7.10 o 
  -6   5   6       12.48       10.51      4.61 o 
  -5   5   6      372.15      374.56     17.45 o 
  -4   5   6      913.44      953.15     30.36 o 
  -3   5   6       45.51       38.49      5.44 o 
  -2   5   6      257.07      252.62     12.73 o 
  -1   5   6      660.60      730.93     23.56 o 
   0   5   6     1424.76     1415.16     37.75 o 
   1   5   6     2529.92     2455.22     37.57 o 
   2   5   6     4127.67     4028.03     91.14 o 
   3   5   6     3355.75     3502.48     80.34 o 
   4   5   6     4848.87     4769.92     84.85 o 
   5   5   6     2450.62     2493.71     31.46 o 
   6   5   6      657.03      657.14     10.25 o 
   7   5   6      486.87      501.90     10.38 o 
   8   5   6       98.62       93.41      4.80 o 
   9   5   6       31.39       30.49      3.44 o 
  10   5   6       31.43       26.21      3.48 o 
  -8   6   6      986.52     1035.59     24.83 o 
  -7   6   6     1401.87     1368.79     43.27 o 
  -6   6   6     1806.50     1717.32     49.85 o 
  -5   6   6      596.09      561.22     23.16 o 
  -4   6   6       19.84       26.57      5.51 o 
  -3   6   6      507.93      523.31     20.61 o 
  -2   6   6      465.40      487.35     19.32 o 
  -1   6   6      138.24      182.66     10.71 o 
   0   6   6     1909.11     2022.58     51.27 o 
   1   6   6      360.26      391.14     15.48 o 
   2   6   6      213.06      223.81     11.04 o 
   3   6   6      751.44      732.44     22.89 o 
   4   6   6     1433.03     1371.41     19.33 o 
   5   6   6     2251.01     2196.64     28.38 o 
   6   6   6     2435.90     2407.44     42.51 o 
   7   6   6     1205.48     1194.66     21.97 o 
   8   6   6     1435.69     1487.10     24.85 o 
   9   6   6      892.47      907.70     16.55 o 
  -8   7   6      268.52      291.53     15.21 o 
  -7   7   6      448.85      474.97     23.30 o 
  -6   7   6     1296.84     1261.72     41.26 o 
  -5   7   6     1009.60      986.64     34.12 o 
  -4   7   6     2509.20     2495.00     65.83 o 
  -3   7   6     4627.08     4566.90    107.50 o 
  -2   7   6     1116.95     1122.77     34.51 o 
  -1   7   6      868.80      889.60     28.60 o 
   0   7   6      316.37      336.79     15.14 o 
   1   7   6       64.96       66.23      6.90 o 
   2   7   6      175.64      169.71     10.04 o 
   3   7   6      487.38      515.67     18.46 o 
   4   7   6      511.90      519.11     10.17 o 
   5   7   6       22.77       26.06      3.38 o 
   6   7   6       22.95       21.54      4.96 o 
   7   7   6       52.52       40.39      4.28 o 
   8   7   6      575.80      568.01     14.60 o 
   9   7   6      854.15      860.40     16.40 o 
  -7   8   6      102.01      109.76     12.18 o 
  -6   8   6       21.20       15.58      5.79 o 
  -5   8   6       30.51       26.66      6.28 o 
  -4   8   6      151.62      164.93     12.60 o 
  -3   8   6      939.11      951.22     32.57 o 
  -2   8   6     2039.30     1998.89     54.43 o 
  -1   8   6     1096.96     1075.76     33.74 o 
   0   8   6     3664.54     3697.02     87.91 o 
   1   8   6     3227.09     3336.55     79.86 o 
   2   8   6     1646.53     1642.25     44.02 o 
   3   8   6      833.51      625.17     21.39 o 
   4   8   6       11.79       11.66      2.20 o 
   5   8   6       19.80       18.86      3.18 o 
   6   8   6        1.17       -1.69      2.88 o 
   7   8   6      124.77      126.18      6.86 o 
   8   8   6      100.26       98.89      6.61 o 
   9   8   6        6.97        7.66      3.61 o 
  -6   9   6       10.52       14.10      6.17 o 
  -5   9   6       67.17       76.91      9.76 o 
  -4   9   6        3.45        2.75      4.12 o 
  -3   9   6       99.96      104.04     10.52 o 
  -2   9   6      112.71      122.84     10.70 o 
  -1   9   6        5.12        8.98      4.51 o 
   0   9   6      350.66      354.61     16.91 o 
   1   9   6      701.97      728.06     25.72 o 
   2   9   6     1023.02     1016.20     31.50 o 
   3   9   6     3104.45     3176.05     61.79 o 
   4   9   6     3570.76     3574.72     84.43 o 
   5   9   6     1621.69     1642.32     28.57 o 
   6   9   6      990.97      984.73     20.58 o 
   7   9   6      276.86      268.18     10.17 o 
   8   9   6        0.56       -1.66      3.09 o 
  -5  10   6      781.20      776.17     32.31 o 
  -4  10   6      170.20      147.23     13.10 o 
  -3  10   6       43.02       46.11      7.58 o 
  -2  10   6        0.34       -0.62      3.49 o 
  -1  10   6       11.76       10.01      4.58 o 
   0  10   6       58.51       62.15      7.85 o 
   1  10   6      568.10      602.53     23.44 o 
   2  10   6      395.81      446.85     19.25 o 
   3  10   6        2.23        0.71      3.44 o 
   4  10   6      367.93      333.20     14.49 o 
   5  10   6      370.45      366.83     11.63 o 
   6  10   6      845.35      892.89     20.00 o 
   7  10   6     1312.07     1367.13     26.96 o 
  -4  11   6     1418.23     1518.22     49.93 o 
  -3  11   6      841.22      872.71     33.92 o 
  -2  11   6      691.68      685.49     28.53 o 
  -1  11   6     1196.50     1147.72     38.36 o 
   0  11   6      702.79      747.42     28.58 o 
   1  11   6      113.73      109.08     10.52 o 
   2  11   6       55.05       53.27      4.74 o 
   3  11   6      147.49      145.29      9.85 o 
   4  11   6       96.61       89.58      8.47 o 
   5  11   6      146.75      138.09      7.67 o 
   6  11   6       16.37       12.17      3.99 o 
  -2  12   6      470.73      499.02     24.83 o 
  -1  12   6      980.88     1004.45     36.20 o 
   0  12   6      882.73      896.78     33.38 o 
   1  12   6      944.50      957.91     33.73 o 
   2  12   6      904.68      957.35     27.55 o 
   3  12   6      665.72      707.41     23.08 o 
   4  12   6      166.35      146.62     10.79 o 
   5  12   6        1.92       -2.75      3.67 o 
   1  13   6      487.96      516.68     19.50 o 
   0 -11   7      216.70      227.03     15.25 o 
   1 -11   7      429.43      433.62     21.17 o 
   2 -11   7      564.83      582.43     24.83 o 
  -5 -10   7       96.18      111.17     11.08 o 
  -1 -10   7        0.57        0.36      4.19 o 
   0 -10   7      114.48      112.17     10.55 o 
   1 -10   7       25.02       20.04      5.73 o 
   2 -10   7        0.19       -2.22      4.14 o 
   3 -10   7       95.79      105.11     10.58 o 
   4 -10   7      545.40      592.89     25.18 o 
  -6  -9   7      317.47      328.43     17.81 o 
  -5  -9   7      779.34      799.96     27.93 o 
  -4  -9   7     1150.37     1195.54     34.80 o 
  -1  -9   7      361.20      340.43     16.86 o 
   0  -9   7      381.86      397.17     18.37 o 
   1  -9   7       45.11       29.73      6.18 o 
   2  -9   7       11.42       11.37      4.92 o 
   3  -9   7       27.17       26.49      6.19 o 
   4  -9   7      323.84      362.39     18.58 o 
   5  -9   7      123.09      120.88     11.62 o 
  -7  -8   7       99.60      110.23     11.49 o 
  -6  -8   7      102.77      104.43     10.57 o 
  -5  -8   7        0.75        1.98      4.14 o 
  -4  -8   7       48.39       51.51      6.95 o 
  -3  -8   7      296.12      335.46     14.92 o 
  -1  -8   7      925.75      900.06     28.59 o 
   0  -8   7     2808.56     2636.25     62.48 o 
   1  -8   7     2848.90     2923.25     68.35 o 
   2  -8   7      851.92      826.12     27.53 o 
   3  -8   7      415.80      389.52     17.94 o 
   4  -8   7       11.23        5.69      4.63 o 
   5  -8   7       36.02       44.90      7.60 o 
   6  -8   7       43.28       36.99      7.23 o 
  -7  -7   7       16.18       19.33      6.36 o 
  -6  -7   7       23.04       16.54      5.58 o 
  -5  -7   7       28.34       24.70      5.93 o 
  -4  -7   7      163.27      168.06     10.84 o 
  -3  -7   7       58.03       70.97      7.59 o 
  -2  -7   7       16.74       10.85      3.67 o 
  -1  -7   7       57.94       47.82      6.27 o 
   0  -7   7        2.73       13.72      4.38 o 
   1  -7   7      555.67      558.93     20.33 o 
   2  -7   7     3005.49     2939.16     67.60 o 
   3  -7   7     2579.83     2554.48     61.17 o 
   4  -7   7     1608.81     1577.77     43.03 o 
   5  -7   7      669.64      631.22     24.15 o 
   6  -7   7     1108.04     1052.46     34.71 o 
   7  -7   7      280.09      289.25     17.79 o 
  -8  -6   7      432.46      465.14     22.24 o 
  -7  -6   7     1519.71     1518.82     43.70 o 
  -6  -6   7      995.07      994.99     31.77 o 
  -5  -6   7      475.50      480.86     19.66 o 
  -4  -6   7       77.79       84.17      8.16 o 
  -3  -6   7      109.38      104.70      8.37 o 
  -2  -6   7       32.09        1.53      1.51 o 
  -1  -6   7       99.73       99.90      5.21 o 
   0  -6   7      418.34      429.09     16.45 o 
   1  -6   7      327.20      332.85     14.47 o 
   2  -6   7       49.51       51.13      6.24 o 
   3  -6   7      194.45      191.36     11.57 o 
   4  -6   7      793.85      781.42     25.97 o 
   5  -6   7      891.72      859.61     28.74 o 
   6  -6   7      990.71      926.56     30.94 o 
   7  -6   7     1129.61     1204.65     37.97 o 
   8  -6   7      893.18      953.86     33.74 o 
  -8  -5   7       11.91        6.71      5.98 o 
  -7  -5   7       32.14       30.44      6.72 o 
  -6  -5   7      719.50      676.01     24.71 o 
  -5  -5   7      585.90      572.85     21.35 o 
  -4  -5   7     2162.54     2210.48     52.59 o 
  -3  -5   7     3292.63     3449.55     99.32 o 
  -2  -5   7     2762.91     2822.07     36.54 o 
  -1  -5   7     1078.30     1179.41     21.18 o 
   0  -5   7      238.55      248.28      7.37 o 
   1  -5   7     1388.55     1398.76     35.60 o 
   2  -5   7      237.97      229.15     11.66 o 
   3  -5   7      252.46      246.14     12.46 o 
   4  -5   7      687.65      679.37     23.30 o 
   5  -5   7      257.71      237.69     13.31 o 
   6  -5   7        0.19       -1.92      3.54 o 
   7  -5   7      107.99      118.35     10.85 o 
   8  -5   7      301.72      299.41     17.18 o 
  -9  -4   7       17.18       14.20      6.50 o 
  -8  -4   7        7.18        3.88      5.13 o 
  -7  -4   7      221.61      207.63     14.15 o 
  -6  -4   7      162.27      165.91     12.06 o 
  -5  -4   7      392.61      387.46     16.85 o 
  -4  -4   7        8.04        6.18      3.04 o 
  -3  -4   7     1293.63     1363.48     24.90 o 
  -2  -4   7     1337.02     1285.27     18.98 o 
  -1  -4   7     2650.30     2610.83     57.85 o 
   0  -4   7     5483.99     5607.16    151.68 o 
   1  -4   7     3528.37     3692.79     75.35 o 
   2  -4   7     1218.98     1186.81     31.25 o 
   3  -4   7      497.89      521.10     18.75 o 
   4  -4   7      776.22      731.15     23.57 o 
   5  -4   7      277.07      278.98     14.08 o 
   6  -4   7       48.57       62.43      7.41 o 
   7  -4   7       82.46       88.49      9.24 o 
   8  -4   7       70.52       72.93      8.92 o 
   9  -4   7       21.58       10.81      5.80 o 
  -9  -3   7      417.21      444.17     21.78 o 
  -8  -3   7      347.94      362.78     18.78 o 
  -7  -3   7      228.21      233.74     14.37 o 
  -6  -3   7        7.20        3.64      4.55 o 
  -5  -3   7      339.43      342.68     15.63 o 
  -4  -3   7      642.91      641.26     17.40 o 
  -3  -3   7      243.40      228.00      7.72 o 
  -2  -3   7      313.63      333.49      9.28 o 
  -1  -3   7     1140.25     1247.47     22.49 o 
   0  -3   7      407.82      432.26     10.20 o 
   1  -3   7     3481.42     3595.02     51.59 o 
   2  -3   7     4242.41     4238.34     73.73 o 
   3  -3   7     3363.19     3410.20     73.17 o 
   4  -3   7     3692.02     3583.34     77.40 o 
   5  -3   7     2768.51     2634.16     60.81 o 
   6  -3   7      635.15      691.40     24.02 o 
   7  -3   7      614.17      573.79     22.43 o 
   8  -3   7      135.83      119.43     10.86 o 
   9  -3   7        1.01        3.42      5.41 o 
  -9  -2   7      324.79      355.26     19.18 o 
  -8  -2   7     1428.97     1368.33     40.61 o 
  -7  -2   7     2235.42     2194.98     55.46 o 
  -6  -2   7     2289.34     2275.89     55.70 o 
  -5  -2   7     2576.67     2478.77     41.25 o 
  -4  -2   7      806.89      809.81     17.20 o 
  -3  -2   7       21.93       18.76      3.95 o 
  -2  -2   7      118.46      131.41      5.68 o 
  -1  -2   7      474.29      480.28      8.83 o 
   0  -2   7      642.24      619.10     11.40 o 
   1  -2   7     1071.74     1159.57     28.36 o 
   2  -2   7      157.75      164.72      8.54 o 
   3  -2   7      133.62      137.45      8.30 o 
   4  -2   7      988.13      999.60     27.60 o 
   5  -2   7     1630.01     1512.25     38.83 o 
   6  -2   7      785.33      771.48     25.21 o 
   7  -2   7      799.94      800.42     27.01 o 
   8  -2   7     1726.40     1679.02     46.45 o 
   9  -2   7     1107.26     1140.47     37.04 o 
  -9  -1   7       24.83       20.73      7.10 o 
  -8  -1   7        4.33        3.63      5.57 o 
  -7  -1   7        9.51        9.52      5.33 o 
  -6  -1   7       28.34       35.09      6.23 o 
  -5  -1   7     1511.74     1512.91     27.84 o 
  -4  -1   7     3205.24     3135.64     49.89 o 
  -3  -1   7     5512.64     5511.49     82.02 o 
  -2  -1   7     6890.14     6862.39    103.93 o 
  -1  -1   7     4990.71     5176.09     75.98 o 
   0  -1   7     1307.18     1376.64     23.62 o 
   1  -1   7      113.83       91.40      4.53 o 
   2  -1   7       10.15       12.95      2.96 o 
   3  -1   7       28.44       19.24      3.50 o 
   4  -1   7      233.01      228.37      5.53 o 
   5  -1   7      242.95      239.28     11.91 o 
   6  -1   7       74.20       56.45      6.67 o 
   7  -1   7        4.07        2.42      3.66 o 
   8  -1   7      131.45      129.45     10.95 o 
   9  -1   7      539.26      512.66     22.76 o 
  10  -1   7      360.68      401.27     21.26 o 
  -9   0   7       65.07       60.58      8.77 o 
  -8   0   7       39.11       34.19      7.44 o 
  -7   0   7      485.40      502.36     21.03 o 
  -6   0   7      397.90      379.79     11.54 o 
  -5   0   7       12.42       12.89      2.84 o 
  -4   0   7        0.74        2.42      2.20 o 
  -3   0   7       44.47       36.98      4.80 o 
  -2   0   7      763.61      769.37     23.42 o 
  -1   0   7     4114.39     4236.17     62.57 o 
   0   0   7     5866.40     5936.81     86.21 o 
   1   0   7     5754.23     5690.82     83.18 o 
   2   0   7     3440.60     3422.15     52.39 o 
   3   0   7     3184.16     3085.82     64.76 o 
   4   0   7     1647.20     1694.77     24.46 o 
   5   0   7      107.03      121.38      4.56 o 
   6   0   7       25.03       25.06      5.18 o 
   7   0   7        1.89       -3.44      3.38 o 
   8   0   7      118.61      112.59     10.23 o 
   9   0   7      139.24      138.30     11.78 o 
  10   0   7       37.28       34.52      7.63 o 
  -9   1   7      513.54      495.73     22.62 o 
  -8   1   7      636.89      639.01     25.06 o 
  -7   1   7      521.81      514.68     14.66 o 
  -6   1   7      534.06      514.84     16.22 o 
  -5   1   7       10.28        7.03      3.39 o 
  -4   1   7      790.84      809.46     24.85 o 
  -3   1   7     3300.24     3410.40     78.86 o 
  -2   1   7      682.70      634.89     20.67 o 
  -1   1   7      111.32      110.50      4.75 o 
   0   1   7       99.28      118.65      4.23 o 
   1   1   7      530.10      497.89     10.64 o 
   2   1   7      901.46      943.75     17.59 o 
   3   1   7     4731.40     4747.13     70.91 o 
   4   1   7     6055.26     6152.39     90.96 o 
   5   1   7     3377.49     3396.41     45.88 o 
   6   1   7     2002.32     2096.02     25.51 o 
   7   1   7     1317.60     1300.11     36.48 o 
   8   1   7      706.84      715.51     25.81 o 
   9   1   7       80.43       61.30      8.61 o 
  10   1   7        1.21       -6.44      4.42 o 
  -9   2   7      399.26      405.67     20.50 o 
  -8   2   7      957.46     1008.62     33.21 o 
  -7   2   7     1899.53     1938.66     36.19 o 
  -6   2   7     2556.91     2498.32     46.15 o 
  -5   2   7     1619.72     1624.65     43.63 o 
  -4   2   7     1828.70     1873.74     48.16 o 
  -3   2   7      515.04      523.52     18.88 o 
  -2   2   7      105.26      111.65      7.88 o 
  -1   2   7      523.76      562.48     19.19 o 
   0   2   7      233.29      258.29      6.16 o 
   1   2   7     1334.57     1361.41     22.63 o 
   2   2   7     1101.81     1088.26     31.71 o 
   3   2   7       80.89       92.80      6.85 o 
   4   2   7      855.40      877.68     17.72 o 
   5   2   7       41.45       46.86      2.98 o 
   6   2   7        3.12        7.55      2.45 o 
   7   2   7     1940.68     1954.24     30.99 o 
   8   2   7     2102.90     2098.29     53.63 o 
   9   2   7     1384.11     1433.90     42.34 o 
  10   2   7      707.56      754.22     29.32 o 
  -9   3   7       45.95       40.32      8.35 o 
  -8   3   7       20.92       22.35      4.25 o 
  -7   3   7      151.92      160.89      8.37 o 
  -6   3   7      671.51      653.44     19.52 o 
  -5   3   7     1116.61     1140.72     34.24 o 
  -4   3   7     1758.57     1764.01     46.75 o 
  -3   3   7     4735.99     4870.79    110.38 o 
  -2   3   7     4972.04     4841.98    109.15 o 
  -1   3   7     2523.55     2518.81     60.90 o 
   0   3   7     2148.40     2266.45     34.78 o 
   1   3   7      179.33      186.17      5.31 o 
   2   3   7      298.97      286.18      7.52 o 
   3   3   7       51.68       46.96      3.46 o 
   4   3   7       35.22       36.94      3.25 o 
   5   3   7      134.07      129.83      3.96 o 
   6   3   7      508.80      555.92      8.96 o 
   7   3   7        4.02        2.15      1.57 o 
   8   3   7      285.74      273.64      9.05 o 
   9   3   7       97.78      120.93     11.58 o 
  10   3   7      190.26      186.52     14.65 o 
  -8   4   7      117.47      126.43      8.03 o 
  -7   4   7      317.77      294.36     11.28 o 
  -6   4   7      160.33      180.48     12.44 o 
  -5   4   7        6.78        4.15      3.59 o 
  -4   4   7       24.96       23.87      5.05 o 
  -3   4   7       36.38       40.35      5.58 o 
  -2   4   7      430.81      415.58     16.89 o 
  -1   4   7     1379.27     1378.06     37.70 o 
   0   4   7     3249.89     3289.86     77.11 o 
   1   4   7     4271.44     4402.33     64.71 o 
   2   4   7     5814.58     5804.83     84.58 o 
   3   4   7     3603.41     3604.58     55.01 o 
   4   4   7      632.92      619.63     13.81 o 
   5   4   7      552.43      569.23      9.29 o 
   6   4   7      827.62      823.22     13.34 o 
   7   4   7       30.34       30.81      2.87 o 
   8   4   7      167.11      170.91      6.13 o 
   9   4   7      126.41      135.99     11.68 o 
  10   4   7       40.47       40.59      8.05 o 
  -8   5   7     1123.04     1161.45     26.74 o 
  -7   5   7      932.01      946.29     32.04 o 
  -6   5   7      569.81      558.19     23.61 o 
  -5   5   7        2.42        6.72      4.15 o 
  -4   5   7     1384.61     1375.50     40.16 o 
  -3   5   7      193.63      187.38     11.66 o 
  -2   5   7       19.44       19.15      4.26 o 
  -1   5   7      277.93      286.49     13.63 o 
   0   5   7      612.28      610.35     21.21 o 
   1   5   7       23.21       21.35      4.35 o 
   2   5   7      745.74      725.04     15.05 o 
   3   5   7     1407.33     1378.69     24.23 o 
   4   5   7     2529.10     2545.39     41.17 o 
   5   5   7     2591.98     2551.10     31.20 o 
   6   5   7     2642.99     2675.64     29.45 o 
   7   5   7     1082.22     1112.92     17.38 o 
   8   5   7      410.46      423.70     12.54 o 
   9   5   7      311.28      311.45      8.85 o 
  -8   6   7      473.59      495.98     16.84 o 
  -7   6   7      857.49      870.53     32.72 o 
  -6   6   7     1839.68     1791.03     52.37 o 
  -5   6   7     4029.22     4017.43     98.09 o 
  -4   6   7     1405.28     1359.03     41.05 o 
  -3   6   7      322.07      315.34     15.88 o 
  -2   6   7     1910.14     1953.52     52.08 o 
  -1   6   7      308.49      352.12     16.00 o 
   0   6   7      531.06      530.26     19.92 o 
   1   6   7      338.15      345.06     15.09 o 
   2   6   7      393.78      400.89     16.35 o 
   3   6   7      415.69      404.54     10.12 o 
   4   6   7      551.11      539.22     10.09 o 
   5   6   7       19.50       15.47      2.19 o 
   6   6   7     1005.93     1011.27     16.13 o 
   7   6   7      897.70      874.56     15.09 o 
   8   6   7     1088.05     1111.37     18.33 o 
   9   6   7      953.03      988.66     18.69 o 
  -7   7   7       23.51       20.16      6.16 o 
  -6   7   7       88.28       91.09     10.46 o 
  -5   7   7      257.37      297.90     17.31 o 
  -4   7   7     2565.43     2551.65     67.88 o 
  -3   7   7     2019.52     2022.87     55.53 o 
  -2   7   7     2703.79     2719.36     69.15 o 
  -1   7   7     4026.82     4009.70     95.12 o 
   0   7   7     1587.30     1557.09     43.23 o 
   1   7   7     1997.94     1899.14     49.99 o 
   2   7   7      412.54      432.24     17.41 o 
   3   7   7       12.42       11.67      3.89 o 
   4   7   7       50.41       48.85      5.40 o 
   5   7   7      217.20      225.44      6.74 o 
   6   7   7      371.82      363.63     10.76 o 
   7   7   7      117.10      119.43      5.70 o 
   8   7   7        3.60        1.71      2.67 o 
   9   7   7      110.72      111.39      6.05 o 
  -7   8   7       50.93       49.52      8.89 o 
  -6   8   7      117.49      124.64     12.48 o 
  -5   8   7       96.05       91.53     10.35 o 
  -4   8   7        1.82        1.48      3.97 o 
  -3   8   7        5.33        6.43      4.44 o 
  -2   8   7       30.94       26.75      5.65 o 
  -1   8   7      207.47      222.04     13.51 o 
   0   8   7     2109.15     2069.05     55.14 o 
   1   8   7     3306.48     3271.40     79.63 o 
   2   8   7     3905.97     3841.44     90.66 o 
   3   8   7     1817.14     1928.81     50.48 o 
   4   8   7     1803.65     1621.89    204.75 o 
   5   8   7     1787.28     1725.85     29.39 o 
   6   8   7       79.43       61.67      4.93 o 
   7   8   7       12.13        8.43      3.35 o 
   8   8   7       90.09       96.34      5.63 o 
  -6   9   7      219.93      233.82     17.34 o 
  -5   9   7       53.06       47.77      8.22 o 
  -4   9   7      152.68      143.40     12.57 o 
  -3   9   7        0.65        3.50      4.13 o 
  -2   9   7      304.21      294.56     16.73 o 
  -1   9   7      406.09      384.65     18.58 o 
   0   9   7        4.12        6.41      4.05 o 
   1   9   7       16.77       14.67      4.95 o 
   2   9   7        0.86        6.75      4.05 o 
   3   9   7       61.04       51.82      6.95 o 
   4   9   7      657.35      672.22     20.99 o 
   5   9   7     1692.49     1660.55     38.58 o 
   6   9   7     1497.86     1440.30     31.78 o 
   7   9   7     1013.83     1048.45     22.16 o 
   8   9   7      562.97      598.69     16.69 o 
  -5  10   7     1101.61     1137.98     41.43 o 
  -4  10   7      902.92      925.00     35.48 o 
  -3  10   7     1221.82     1239.73     42.03 o 
  -2  10   7      526.50      547.93     24.81 o 
  -1  10   7      288.52      321.78     17.86 o 
   0  10   7       52.12       50.59      7.16 o 
   1  10   7      146.91      157.95     11.60 o 
   2  10   7      380.64      397.24     18.62 o 
   3  10   7      273.25      272.77      9.88 o 
   4  10   7        6.15        3.40      3.78 o 
   5  10   7        5.06        2.38      3.82 o 
   6  10   7       37.02       28.48      4.55 o 
   7  10   7      120.58      120.91     10.48 o 
  -3  11   7     1137.51     1170.45     41.68 o 
  -2  11   7     1482.79     1458.69     47.13 o 
  -1  11   7     1414.05     1521.95     47.86 o 
   0  11   7     1308.95     1348.24     43.16 o 
   1  11   7     1249.86     1340.89     42.21 o 
   2  11   7      512.31      533.04     22.87 o 
   3  11   7       35.44       26.93      5.27 o 
   4  11   7       29.59       28.88      5.80 o 
   5  11   7       84.44       74.21      7.73 o 
   6  11   7       81.92       74.50      8.17 o 
  -2  12   7        7.50       10.68      6.03 o 
  -1  12   7      473.35      493.76     24.33 o 
   0  12   7      615.62      654.23     27.81 o 
   1  12   7     1121.58     1172.15     39.60 o 
   2  12   7     1357.05     1378.15     35.59 o 
   3  12   7     1116.43     1087.74     30.68 o 
   4  12   7      569.46      565.52     21.17 o 
  -1 -10   8        1.09       -1.39      4.57 o 
   0 -10   8      114.30      115.30     11.19 o 
   1 -10   8       29.36       30.13      6.72 o 
   2 -10   8      133.63      141.74     12.14 o 
   3 -10   8       29.46       23.82      6.70 o 
  -5  -9   8       80.06       68.07      8.74 o 
  -1  -9   8     1942.52     1918.96     50.80 o 
   0  -9   8      816.50      795.56     28.28 o 
   1  -9   8      106.70      101.23     10.40 o 
   2  -9   8      169.38      151.24     12.02 o 
   3  -9   8       22.64       20.06      6.21 o 
   4  -9   8       18.52       25.42      6.74 o 
  -6  -8   8       81.46       72.47      8.93 o 
  -5  -8   8       95.52      102.45     10.07 o 
  -4  -8   8       33.21       21.94      5.58 o 
  -1  -8   8      393.01      401.45     18.07 o 
   0  -8   8     2129.20     2035.79     51.87 o 
   1  -8   8     1265.63     1220.05     36.05 o 
   2  -8   8     1433.99     1437.35     40.75 o 
   3  -8   8     1454.16     1414.86     40.78 o 
   4  -8   8     1094.55     1085.38     34.87 o 
   5  -8   8      562.54      629.07     25.84 o 
   6  -8   8       23.16       18.41      7.26 o 
  -7  -7   8      370.62      383.01     19.90 o 
  -6  -7   8      221.28      225.58     14.58 o 
  -5  -7   8       38.32       37.03      6.83 o 
  -4  -7   8       21.22       12.37      4.97 o 
  -3  -7   8       94.72      106.30      8.72 o 
  -2  -7   8      141.19      143.78      9.24 o 
  -1  -7   8      169.51      174.88     11.28 o 
   0  -7   8      338.60      309.04     14.82 o 
   1  -7   8        4.41        5.50      4.11 o 
   2  -7   8      564.96      553.90     21.23 o 
   3  -7   8     1220.91     1191.43     35.36 o 
   4  -7   8      841.24      758.96     26.86 o 
   5  -7   8      750.23      746.43     27.33 o 
   6  -7   8     1200.80     1283.94     39.93 o 
   7  -7   8      696.07      718.81     29.06 o 
  -7  -6   8      444.84      469.22     22.08 o 
  -6  -6   8      767.57      753.88     27.30 o 
  -5  -6   8      735.09      758.16     26.34 o 
  -4  -6   8      498.01      511.35     19.68 o 
  -3  -6   8     1142.16     1187.16     32.57 o 
  -2  -6   8      440.83      264.58     11.90 o 
  -1  -6   8       72.26       73.86      7.56 o 
   0  -6   8       15.06       13.60      4.27 o 
   1  -6   8      174.25      185.67     11.29 o 
   2  -6   8      209.73      210.44     12.02 o 
   3  -6   8      128.32      136.93     10.47 o 
   4  -6   8        7.22        3.26      3.99 o 
   5  -6   8       57.99       46.24      7.19 o 
   6  -6   8      239.89      250.86     15.45 o 
   7  -6   8      296.65      326.65     18.50 o 
  -8  -5   8      103.24      120.25     12.31 o 
  -7  -5   8        6.46        6.14      5.43 o 
  -6  -5   8       32.44       37.50      6.84 o 
  -5  -5   8      165.58      163.65     11.63 o 
  -4  -5   8      439.29      428.77     17.73 o 
  -3  -5   8     1544.73     1520.11     27.98 o 
  -2  -5   8     3936.34     3911.12    102.56 o 
  -1  -5   8     1647.25     1770.76     29.72 o 
   0  -5   8      596.77      592.60     19.96 o 
   1  -5   8      743.40      745.03     23.42 o 
   2  -5   8      305.23      306.54     14.37 o 
   3  -5   8       54.27       48.82      6.37 o 
   4  -5   8       43.95       47.79      6.70 o 
   5  -5   8        6.27        8.75      4.49 o 
   6  -5   8       51.05       49.19      7.35 o 
   7  -5   8       90.44       85.15      9.72 o 
   8  -5   8        0.06       -0.67      4.57 o 
  -8  -4   8       10.98        5.42      5.61 o 
  -7  -4   8        6.17        2.61      5.15 o 
  -6  -4   8       39.41       29.62      6.33 o 
  -5  -4   8      257.19      249.16     13.86 o 
  -4  -4   8      121.61      129.40     10.14 o 
  -3  -4   8      484.31      470.90     12.45 o 
  -2  -4   8       23.74       25.64      3.19 o 
  -1  -4   8      765.75      770.50     13.25 o 
   0  -4   8     2617.23     2569.36     39.29 o 
   1  -4   8     3941.06     3978.40     83.90 o 
   2  -4   8     3217.56     3127.54     68.71 o 
   3  -4   8     2374.78     2271.21     53.45 o 
   4  -4   8     1264.80     1260.61     35.05 o 
   5  -4   8     1140.05     1115.80     32.93 o 
   6  -4   8      501.61      483.65     20.26 o 
   7  -4   8        6.50        0.42      4.36 o 
   8  -4   8       19.21       18.08      6.29 o 
  -8  -3   8      862.51      843.55     30.75 o 
  -7  -3   8     1305.00     1255.55     38.14 o 
  -6  -3   8      953.05      921.16     30.12 o 
  -5  -3   8      321.44      294.46     14.99 o 
  -4  -3   8       15.81       17.38      3.98 o 
  -3  -3   8      167.93      149.82      6.80 o 
  -2  -3   8      571.51      564.74     13.52 o 
  -1  -3   8      484.32      504.12     12.29 o 
   0  -3   8      128.23      131.67      4.63 o 
   1  -3   8       64.31       58.99      3.80 o 
   2  -3   8       89.61      106.70      7.71 o 
   3  -3   8      912.50      943.77     27.27 o 
   4  -3   8     1765.34     1630.41     41.19 o 
   5  -3   8     1158.74     1161.15     32.98 o 
   6  -3   8     1802.65     1712.32     45.19 o 
   7  -3   8     1554.92     1488.08     42.28 o 
   8  -3   8      682.63      675.72     26.52 o 
   9  -3   8      675.88      687.12     27.99 o 
  -9  -2   8       33.65       43.48      8.41 o 
  -8  -2   8      256.32      265.87     16.40 o 
  -7  -2   8      561.95      555.52     22.98 o 
  -6  -2   8      737.76      753.53     26.41 o 
  -5  -2   8     1812.46     1826.89     32.85 o 
  -4  -2   8     2712.65     2726.88     45.05 o 
  -3  -2   8     2333.35     2312.55     38.78 o 
  -2  -2   8     1120.95     1150.44     21.92 o 
  -1  -2   8      855.96      852.72     13.74 o 
   0  -2   8        5.19        6.97      2.71 o 
   1  -2   8     1205.91     1219.71     22.73 o 
   2  -2   8      880.05      886.56     24.38 o 
   3  -2   8      419.39      420.56     15.50 o 
   4  -2   8       15.75       11.75      3.74 o 
   5  -2   8       39.28       31.43      5.27 o 
   6  -2   8       36.01       45.59      6.49 o 
   7  -2   8      523.55      497.54     20.67 o 
   8  -2   8      500.15      504.31     22.11 o 
   9  -2   8      898.38      951.88     33.58 o 
  -9  -1   8       59.87       57.70      9.09 o 
  -8  -1   8       95.17       77.61      9.53 o 
  -7  -1   8      103.04      107.10     10.90 o 
  -6  -1   8        0.41       -3.84      4.01 o 
  -5  -1   8      338.90      322.79     10.45 o 
  -4  -1   8     1015.58     1047.13     21.27 o 
  -3  -1   8     1338.10     1265.99     24.00 o 
  -2  -1   8     1126.71     1176.78     49.33 o 
  -1  -1   8     3561.58     3488.42     53.42 o 
   0  -1   8     4399.21     4520.05     67.80 o 
   1  -1   8     2555.95     2522.28     40.46 o 
   2  -1   8     1395.56     1426.99     25.71 o 
   3  -1   8      377.74      345.78     13.33 o 
   4  -1   8        0.88        5.14      3.49 o 
   5  -1   8       20.46       27.25      5.09 o 
   6  -1   8      193.95      163.40     10.83 o 
   7  -1   8      518.76      477.98     19.93 o 
   8  -1   8       62.16       52.49      7.87 o 
   9  -1   8        7.47        7.19      5.43 o 
  -9   0   8      333.44      376.71     20.17 o 
  -8   0   8       98.83       77.20      9.44 o 
  -7   0   8       10.24        8.45      5.18 o 
  -6   0   8        3.19        1.70      2.73 o 
  -5   0   8      149.97      145.55      7.15 o 
  -4   0   8      126.25      118.71      8.35 o 
  -3   0   8       80.19       98.28      7.76 o 
  -2   0   8      838.55      863.15     26.32 o 
  -1   0   8       37.75       34.09      3.83 o 
   0   0   8     2029.99     2060.42     33.32 o 
   1   0   8     2953.77     2991.72     46.59 o 
   2   0   8     2069.70     2045.47     33.96 o 
   3   0   8     2297.52     2255.96     37.45 o 
   4   0   8     3259.70     3281.33     70.32 o 
   5   0   8     2876.30     2769.20     62.25 o 
   6   0   8     1306.19     1342.24     36.60 o 
   7   0   8      180.02      174.82     11.88 o 
   8   0   8       14.55       19.84      6.01 o 
   9   0   8        7.08        0.34      4.98 o 
  -9   1   8      578.11      602.30     26.00 o 
  -8   1   8      707.02      686.98     26.96 o 
  -7   1   8     1302.31     1298.16     38.69 o 
  -6   1   8     2043.63     2035.17     37.03 o 
  -5   1   8      560.26      555.32     14.54 o 
  -3   1   8      166.64      172.45     10.22 o 
  -2   1   8      351.75      336.05     14.58 o 
  -1   1   8       89.66       87.85      3.85 o 
   0   1   8       23.17       18.26      3.85 o 
   1   1   8      640.50      640.75     13.22 o 
   2   1   8      726.93      796.70     15.91 o 
   3   1   8       99.60      111.71      5.38 o 
   4   1   8      489.88      518.37     12.94 o 
   5   1   8     2534.50     2556.94     31.35 o 
   6   1   8     1756.07     1701.29     43.10 o 
   7   1   8     1248.86     1216.72     35.11 o 
   8   1   8     1739.39     1789.76     48.18 o 
   9   1   8     1011.03     1035.28     34.44 o 
  -8   2   8      104.26      121.65     12.38 o 
  -7   2   8      615.52      607.78     16.81 o 
  -6   2   8     1374.50     1343.56     27.35 o 
  -5   2   8     2401.14     2329.53     59.35 o 
  -4   2   8     3632.03     3535.29     83.77 o 
  -3   2   8     2130.47     2058.26     52.59 o 
  -2   2   8     2072.18     2133.70     53.86 o 
  -1   2   8      211.64      231.48     12.15 o 
   0   2   8       98.86      102.98      5.60 o 
   1   2   8       51.31       45.54      3.24 o 
   2   2   8      712.10      751.18     15.11 o 
   3   2   8        2.26        1.45      2.93 o 
   4   2   8       93.68       97.23      5.38 o 
   5   2   8     1147.05     1135.95     16.58 o 
   6   2   8        0.94        3.24      2.09 o 
   7   2   8      407.65      426.25     13.02 o 
   8   2   8      636.77      661.38     17.66 o 
   9   2   8      722.46      758.62     28.51 o 
  -8   3   8      358.72      367.34     19.56 o 
  -7   3   8      138.64      139.63      8.05 o 
  -6   3   8       10.67       10.54      3.39 o 
  -5   3   8      218.50      205.36     12.58 o 
  -4   3   8      248.14      244.51     13.66 o 
  -3   3   8      577.95      574.88     21.44 o 
  -2   3   8     2028.63     2003.70     51.77 o 
  -1   3   8     4388.81     4361.18    100.20 o 
   0   3   8     4728.47     4790.58    108.86 o 
   1   3   8     3977.33     3968.45     59.14 o 
   2   3   8     1854.98     1882.83     30.95 o 
   3   3   8      335.63      330.89      9.11 o 
   4   3   8     1078.59     1111.45     21.44 o 
   5   3   8       12.85       15.59      2.15 o 
   6   3   8      681.49      703.86     12.37 o 
   7   3   8      139.22      144.15      4.78 o 
   8   3   8      293.78      273.77     15.18 o 
   9   3   8        9.99        3.71      5.09 o 
  -8   4   8      449.57      478.29     15.80 o 
  -7   4   8       12.68       19.82      4.21 o 
  -6   4   8      264.27      274.21     15.42 o 
  -5   4   8        1.00        4.54      3.96 o 
  -4   4   8        1.23        1.57      3.31 o 
  -3   4   8      316.26      298.49     14.83 o 
  -2   4   8      137.70      136.86      9.93 o 
  -1   4   8       93.70      129.63      9.49 o 
   0   4   8      393.54      352.17     15.47 o 
   1   4   8      847.72      870.43     27.51 o 
   2   4   8     3049.05     3132.49     48.13 o 
   3   4   8     2476.71     2502.95     40.21 o 
   4   4   8     1623.25     1653.38     29.11 o 
   5   4   8     1877.01     1891.27     25.09 o 
   6   4   8     1738.37     1733.42     23.90 o 
   7   4   8      511.83      525.50     10.51 o 
   8   4   8        1.22        1.23      2.69 o 
   9   4   8       45.36       38.75      7.86 o 
  -8   5   8      664.71      649.01     19.17 o 
  -7   5   8     1646.56     1629.43     33.58 o 
  -6   5   8     2338.07     2368.72     64.42 o 
  -5   5   8      706.61      729.05     27.40 o 
  -4   5   8      645.48      681.43     25.79 o 
  -3   5   8      404.52      395.69     17.96 o 
  -2   5   8       16.47       21.63      4.86 o 
  -1   5   8        5.75        4.27      3.41 o 
   0   5   8      369.14      365.38     16.12 o 
   1   5   8      808.13      787.23     25.84 o 
   2   5   8      218.57      246.37     12.81 o 
   3   5   8        0.19        1.41      2.26 o 
   4   5   8      399.06      394.25     10.69 o 
   5   5   8     1047.43     1060.43     16.39 o 
   6   5   8     2559.60     2481.90     37.34 o 
   7   5   8     1892.24     1884.76     25.66 o 
   8   5   8      940.15      976.96     16.57 o 
   9   5   8      394.33      405.66     19.98 o 
  -7   6   8       20.29       17.05      6.67 o 
  -6   6   8      720.34      746.29     29.73 o 
  -5   6   8     1543.04     1585.43     47.68 o 
  -4   6   8     1618.95     1569.72     46.31 o 
  -3   6   8     4838.92     4608.74    109.02 o 
  -2   6   8     3423.12     3316.24     81.51 o 
  -1   6   8     1202.62     1203.02     36.37 o 
   0   6   8      642.16      671.99     23.98 o 
   1   6   8      119.33      133.94      9.85 o 
   2   6   8       46.69       29.50      5.22 o 
   3   6   8      110.92      131.63      9.47 o 
   4   6   8     1607.34     1556.58     27.87 o 
   5   6   8      644.85      622.89     11.68 o 
   6   6   8       23.72       22.37      2.95 o 
   7   6   8       27.61       25.86      5.21 o 
   8   6   8      146.16      142.88      6.13 o 
   9   6   8      374.53      378.90     10.13 o 
  -7   7   8       36.65       38.37      7.68 o 
  -6   7   8      138.77      128.48     12.57 o 
  -5   7   8      112.01      119.37     11.49 o 
  -4   7   8        0.08        2.17      4.18 o 
  -3   7   8      206.90      191.72     13.31 o 
  -2   7   8     1506.71     1483.91     43.96 o 
  -1   7   8     1308.34     1243.88     38.10 o 
   0   7   8     3601.25     3478.45     84.52 o 
   1   7   8     4543.69     4653.78    108.28 o 
   2   7   8     1878.23     1865.88     49.98 o 
   3   7   8     1919.44     1847.36     49.33 o 
   4   7   8      379.21      364.01     16.27 o 
   5   7   8        0.10        0.41      1.78 o 
   6   7   8       48.25       48.75      8.07 o 
   7   7   8      107.46      112.24      5.44 o 
   8   7   8      179.25      183.81      7.14 o 
  -6   8   8       44.25       39.54      7.79 o 
  -5   8   8        8.66       11.96      5.77 o 
  -4   8   8        0.51        5.84      4.39 o 
  -3   8   8       69.01       60.10      7.87 o 
  -2   8   8      239.53      237.53     14.64 o 
  -1   8   8      255.98      207.11     13.62 o 
   0   8   8      172.07      170.57     12.41 o 
   1   8   8     1467.84     1425.94     41.77 o 
   2   8   8      745.67      771.46     27.03 o 
   3   8   8      527.30      607.00     22.78 o 
   4   8   8     1569.63     1534.96     27.48 o 
   5   8   8     1737.00     1709.10     38.86 o 
   6   8   8     1131.43     1120.29     29.24 o 
   7   8   8      568.89      597.60     15.47 o 
   8   8   8       29.38       25.33      3.51 o 
  -5   9   8      894.74      904.51     35.38 o 
  -4   9   8      755.55      766.48     31.26 o 
  -3   9   8      387.85      413.16     21.29 o 
  -2   9   8       74.06       57.49      7.90 o 
  -1   9   8       89.07       96.15     10.09 o 
   0   9   8      174.83      187.53     13.12 o 
   1   9   8      133.09      127.90     10.86 o 
   2   9   8       63.36       51.52      6.92 o 
   3   9   8       13.01       11.73      4.45 o 
   4   9   8      244.19      146.87     10.56 o 
   5   9   8      417.75      390.70     16.16 o 
   6   9   8      454.57      439.56     17.28 o 
   7   9   8      575.92      604.18     16.09 o 
  -4  10   8     1238.90     1253.16     44.07 o 
  -3  10   8     1994.00     2008.52     60.02 o 
  -2  10   8     1807.37     1758.53     53.50 o 
  -1  10   8     1481.44     1548.81     47.79 o 
   0  10   8      634.60      659.63     26.56 o 
   1  10   8      288.15      286.09     16.21 o 
   2  10   8       30.44       27.72      5.75 o 
   3  10   8       69.48       71.49      8.81 o 
   4  10   8       75.01       64.95      7.08 o 
   5  10   8       97.41       84.02      8.26 o 
   6  10   8       28.83       29.80      5.84 o 
  -3  11   8      113.59      104.62     12.23 o 
  -2  11   8      339.37      349.46     20.82 o 
  -1  11   8      859.19      840.22     32.99 o 
   0  11   8     1372.31     1407.54     45.29 o 
   1  11   8     2118.74     2158.97     60.61 o 
   2  11   8     1449.36     1458.58     44.80 o 
   3  11   8      561.28      548.86     20.06 o 
   4  11   8      169.11      187.11     11.85 o 
   5  11   8       25.25       24.52      5.77 o 
   0  12   8        3.73        4.43      5.29 o 
   1  12   8      217.83      246.67     16.60 o 
   2  12   8      508.17      542.79     20.55 o 
  -1 -10   9       91.88       97.47     11.18 o 
   0 -10   9      110.13      110.09     11.46 o 
   1 -10   9        8.72        9.91      6.02 o 
  -1  -9   9     1082.34     1118.61     35.71 o 
   0  -9   9      922.17      939.50     32.08 o 
   1  -9   9      859.33      865.14     30.30 o 
   2  -9   9      621.62      644.36     25.95 o 
   3  -9   9      644.50      665.41     26.75 o 
  -5  -8   9        0.67        1.75      4.82 o 
  -1  -8   9       12.51       13.20      5.25 o 
   0  -8   9      122.81      120.52     10.54 o 
   1  -8   9      262.48      286.49     15.81 o 
   2  -8   9      402.60      416.69     19.32 o 
   3  -8   9      448.43      435.69     20.15 o 
   4  -8   9     1053.38     1013.42     34.01 o 
   5  -8   9      677.31      676.18     27.35 o 
  -6  -7   9      430.83      499.38     22.42 o 
  -5  -7   9      506.49      494.93     21.11 o 
  -4  -7   9      222.77      234.93     13.62 o 
  -3  -7   9       59.11       70.67      7.70 o 
  -1  -7   9       99.36      100.52      9.27 o 
   0  -7   9      517.39      510.80     20.42 o 
   1  -7   9      204.90      194.70     12.52 o 
   2  -7   9       20.95       21.78      5.78 o 
   3  -7   9        0.17       -1.74      3.70 o 
   4  -7   9      102.79      111.81     10.43 o 
   5  -7   9      380.50      409.37     19.92 o 
   6  -7   9      456.12      489.27     22.79 o 
  -7  -6   9      145.69      154.51     13.91 o 
  -6  -6   9      505.61      522.14     22.84 o 
  -5  -6   9      522.95      501.46     21.04 o 
  -4  -6   9     1337.15     1315.36     37.08 o 
  -3  -6   9     1843.60     1860.63     46.23 o 
  -2  -6   9     1148.56     1207.67     23.96 o 
  -1  -6   9      898.61      903.71     20.37 o 
   0  -6   9      207.02      207.82     12.06 o 
   1  -6   9      101.77       91.82      8.54 o 
   2  -6   9        8.21       18.40      5.33 o 
   3  -6   9      118.46      115.96      9.94 o 
   4  -6   9       68.13       63.87      7.90 o 
   5  -6   9       21.88       19.69      5.70 o 
   6  -6   9        7.62        3.05      4.98 o 
   7  -6   9        0.62       -1.90      5.14 o 
  -7  -5   9      153.04      155.83     13.26 o 
  -6  -5   9       65.82       63.00      8.75 o 
  -5  -5   9       23.57       21.48      6.30 o 
  -4  -5   9        2.48       -0.71      4.19 o 
  -3  -5   9      187.77      207.94      8.57 o 
  -2  -5   9      619.32      631.74     22.48 o 
  -1  -5   9      924.65      938.00     15.92 o 
   0  -5   9     2017.12     2008.41     48.57 o 
   1  -5   9     3021.34     3084.05     69.18 o 
   2  -5   9     1911.93     1937.29     48.16 o 
   3  -5   9      576.59      571.78     21.20 o 
   4  -5   9      336.77      275.83     14.76 o 
   5  -5   9      184.47      161.72     12.17 o 
   6  -5   9        0.02       -0.59      4.29 o 
   7  -5   9       11.06        6.41      5.16 o 
  -7  -4   9      197.84      198.50     14.48 o 
  -6  -4   9       20.13       27.23      6.25 o 
  -5  -4   9       13.55        8.37      4.89 o 
  -4  -4   9       11.32       10.55      4.71 o 
  -3  -4   9      598.34      599.90     14.86 o 
  -2  -4   9      368.13      364.76     10.98 o 
  -1  -4   9        6.75        8.11      2.09 o 
   0  -4   9      154.04      149.05      5.33 o 
   1  -4   9      112.57      101.25      8.07 o 
   2  -4   9      382.11      387.27     15.86 o 
   3  -4   9      654.31      649.98     22.16 o 
   4  -4   9     1264.72     1223.23     35.02 o 
   5  -4   9     2502.69     2491.22     60.73 o 
   6  -4   9     1167.59     1086.54     34.06 o 
   7  -4   9      648.24      623.28     25.07 o 
   8  -4   9      120.59       99.92     11.02 o 
  -8  -3   9      734.15      784.96     30.25 o 
  -7  -3   9     1062.76     1061.19     34.97 o 
  -6  -3   9      864.34      866.27     29.65 o 
  -5  -3   9     1460.57     1458.76     40.71 o 
  -4  -3   9     1420.38     1420.98     27.41 o 
  -3  -3   9      402.62      374.90     13.43 o 
  -2  -3   9        5.19        7.42      2.68 o 
  -1  -3   9       89.48       91.19      5.47 o 
   0  -3   9      219.74      227.51      6.35 o 
   1  -3   9     1219.74     1204.39     31.37 o 
   2  -3   9      734.76      692.52     21.74 o 
   3  -3   9        7.82        5.17      3.53 o 
   4  -3   9        0.11       -3.28      3.33 o 
   5  -3   9      157.08      151.83     10.76 o 
   6  -3   9      738.66      716.80     25.63 o 
   7  -3   9      656.45      652.82     25.24 o 
   8  -3   9      935.98      983.04     33.75 o 
  -8  -2   9        0.46        4.52      6.23 o 
  -7  -2   9       15.81       10.81      5.87 o 
  -6  -2   9      135.32      124.43     11.56 o 
  -5  -2   9     1190.90     1145.26     34.31 o 
  -4  -2   9     2010.89     2028.94     36.11 o 
  -3  -2   9     2201.69     2258.11     38.82 o 
  -2  -2   9     2079.31     2087.82     42.03 o 
  -1  -2   9     2428.47     2442.36     32.21 o 
   0  -2   9     2076.44     2070.45     27.87 o 
   1  -2   9     1257.67     1213.43     29.03 o 
   2  -2   9      257.61      276.51     12.20 o 
   3  -2   9        0.73       -2.32      2.85 o 
   4  -2   9      174.24      161.09     10.05 o 
   5  -2   9     1319.58     1249.62     34.76 o 
   6  -2   9      345.98      311.65     15.58 o 
   7  -2   9       29.64       34.11      6.57 o 
   8  -2   9        1.75       -2.98      4.19 o 
  -8  -1   9       11.52        3.49      5.65 o 
  -7  -1   9      225.98      242.34     15.72 o 
  -6  -1   9       67.92       58.44      8.40 o 
  -5  -1   9       91.16       83.87      6.07 o 
  -4  -1   9        2.51        1.91      2.57 o 
  -3  -1   9        0.06        0.38      2.18 o 
  -2  -1   9      342.14      314.38      9.82 o 
  -1  -1   9     1533.07     1500.44     26.43 o 
   0  -1   9     2593.01     2604.04     41.91 o 
   1  -1   9     3545.71     3644.93     57.47 o 
   2  -1   9     2082.84     2126.30     36.14 o 
   3  -1   9     1219.20     1223.25     23.88 o 
   4  -1   9     1447.27     1388.16     35.72 o 
   5  -1   9     1194.51     1128.83     31.99 o 
   6  -1   9      186.04      180.06     11.63 o 
   7  -1   9       31.21       21.47      5.77 o 
   8  -1   9      142.66      144.49     12.41 o 
   9  -1   9       49.44       36.31      7.70 o 
  -8   0   9      425.71      416.40     21.05 o 
  -7   0   9      300.71      299.87     17.18 o 
  -6   0   9      118.00      122.21      7.34 o 
  -5   0   9        0.83       -2.02      2.51 o 
  -4   0   9       29.89       23.74      5.34 o 
  -3   0   9       68.67       65.70      7.54 o 
  -2   0   9       15.45       10.76      3.90 o 
  -1   0   9        6.07       15.10      7.67 o 
   0   0   9      294.39      307.93      8.59 o 
   1   0   9      125.81      154.71      6.18 o 
   2   0   9       87.64       96.66      5.21 o 
   3   0   9      460.09      450.66     11.93 o 
   4   0   9     2611.28     2543.05     42.87 o 
   5   0   9     3042.44     3053.30     68.10 o 
   6   0   9     1983.50     1999.85     49.81 o 
   7   0   9      933.03      907.75     29.56 o 
   8   0   9      588.70      604.51     24.19 o 
   9   0   9      128.58      150.59     12.90 o 
  -8   1   9      262.19      288.24     17.73 o 
  -7   1   9      881.28      883.65     30.98 o 
  -6   1   9     2751.96     2753.90     68.99 o 
  -5   1   9     1881.75     1820.19     41.92 o 
  -4   1   9     1318.55     1324.59     38.03 o 
  -3   1   9      965.98      984.69     30.38 o 
  -2   1   9      148.48      143.65     10.14 o 
  -1   1   9       42.52       35.75      5.44 o 
   0   1   9      146.81      148.50      5.45 o 
   1   1   9       88.05      103.04      4.84 o 
   2   1   9        0.99        3.43      1.87 o 
   3   1   9     1641.50     1653.17     29.30 o 
   4   1   9      494.92      489.10     12.89 o 
   5   1   9      294.81      297.62     10.11 o 
   6   1   9       88.76       87.73      6.24 o 
   7   1   9      469.50      480.59     14.50 o 
   8   1   9      868.21      896.05     37.63 o 
   9   1   9      980.29      987.91     33.91 o 
  -8   2   9       11.12        8.90      6.09 o 
  -7   2   9        4.93        4.74      3.43 o 
  -6   2   9        4.79        1.94      3.24 o 
  -5   2   9      266.12      249.17     13.97 o 
  -4   2   9     1342.89     1335.82     38.94 o 
  -3   2   9     3340.71     3222.92     77.98 o 
  -2   2   9     5014.16     5039.24    115.17 o 
  -1   2   9     3445.64     3367.91     80.64 o 
   0   2   9     2580.19     2688.58     66.51 o 
   1   2   9      491.57      499.55     11.17 o 
   2   2   9     1681.38     1641.71     28.29 o 
   3   2   9      803.21      796.01     16.78 o 
   4   2   9     1171.02     1174.49     22.97 o 
   5   2   9      773.08      789.03     13.03 o 
   6   2   9      310.12      331.12     11.19 o 
   7   2   9       52.95       52.38      7.00 o 
   8   2   9       15.77       10.03      3.65 o 
   9   2   9        2.60        4.12      4.96 o 
  -8   3   9       12.59        9.45      6.07 o 
  -7   3   9       71.22       66.64      6.13 o 
  -6   3   9       46.62       46.43      7.29 o 
  -5   3   9       57.95       51.07      6.91 o 
  -4   3   9       51.39       44.20      6.44 o 
  -3   3   9        0.63        1.78      3.73 o 
  -2   3   9      276.13      224.47     13.01 o 
  -1   3   9     1639.45     1685.06     46.00 o 
   0   3   9     3796.07     3838.15     90.59 o 
   1   3   9     3221.93     3201.38     77.36 o 
   2   3   9     2526.19     2502.65     40.04 o 
   3   3   9     3070.42     3132.78     49.34 o 
   4   3   9     2082.89     2071.37     35.56 o 
   5   3   9      402.09      403.44     10.66 o 
   6   3   9      267.93      267.87      7.24 o 
   7   3   9        2.37        4.73      3.21 o 
   8   3   9       98.13       86.80      9.44 o 
   9   3   9      100.19      107.88     11.39 o 
  -7   4   9      502.92      534.45     16.64 o 
  -6   4   9      181.05      181.17     13.54 o 
  -5   4   9      757.57      765.46     28.25 o 
  -4   4   9       27.99       17.56      5.39 o 
  -3   4   9      164.97      176.12     12.32 o 
  -2   4   9      481.68      491.96     20.29 o 
  -1   4   9      558.31      545.28     21.29 o 
   0   4   9      357.49      375.69     16.91 o 
   1   4   9       54.39       75.30      8.44 o 
   2   4   9      705.28      705.34     24.88 o 
   3   4   9     1938.00     1953.15     51.81 o 
   4   4   9     1841.26     1868.76     32.58 o 
   5   4   9     1645.02     1646.23     22.77 o 
   6   4   9     2463.66     2503.49     32.35 o 
   7   4   9     1672.67     1702.62     24.38 o 
   8   4   9      475.97      520.58     21.76 o 
   9   4   9      123.56      127.05     11.80 o 
  -7   5   9      979.11      976.02     29.68 o 
  -6   5   9      639.07      636.69     26.76 o 
  -5   5   9     1105.14     1084.44     36.18 o 
  -4   5   9     2938.05     2893.70     74.31 o 
  -3   5   9     1771.94     1684.66     48.10 o 
  -2   5   9     1230.92     1231.20     37.75 o 
  -1   5   9      575.83      571.26     22.47 o 
   0   5   9       10.56        7.88      4.08 o 
   1   5   9       30.04       24.27      5.15 o 
   2   5   9      960.20      931.82     30.19 o 
   3   5   9      652.94      588.17     22.32 o 
   4   5   9      121.35      121.84      9.72 o 
   5   5   9       21.87       18.25      4.13 o 
   6   5   9       84.66       84.95      4.66 o 
   7   5   9      227.41      235.63      8.67 o 
   8   5   9      566.58      572.51     20.16 o 
   9   5   9      598.91      658.25     26.15 o 
  -7   6   9       13.35       13.40      6.29 o 
  -6   6   9        6.30       10.27      5.77 o 
  -5   6   9      199.57      199.01     14.53 o 
  -4   6   9      421.25      418.52     20.39 o 
  -3   6   9     2937.69     2842.48     73.59 o 
  -2   6   9     3140.17     2986.60     75.71 o 
  -1   6   9     2845.13     2818.39     71.81 o 
   0   6   9     1307.46     1387.54     40.94 o 
   1   6   9     2546.05     2367.67     61.39 o 
   2   6   9     2168.94     1992.34     53.25 o 
   3   6   9       94.01       97.52      9.22 o 
   4   6   9      150.25      136.65     10.55 o 
   5   6   9      233.43      248.19      8.91 o 
   6   6   9      208.51      126.03     10.01 o 
   7   6   9       36.93       35.95      4.04 o 
   8   6   9        0.38        5.21      2.97 o 
  -6   7   9        1.29       -0.91      4.62 o 
  -5   7   9       86.28       78.78     10.06 o 
  -4   7   9       90.19       92.22     10.28 o 
  -3   7   9       16.95        9.17      4.83 o 
  -2   7   9        3.46       -0.46      3.99 o 
  -1   7   9      183.51      180.62     12.67 o 
   0   7   9     1758.45     1677.06     48.04 o 
   1   7   9     2385.57     2422.07     63.21 o 
   2   7   9     3093.03     3125.56     77.64 o 
   3   7   9     2281.61     2237.20     58.78 o 
   4   7   9     1196.83     1204.40     36.58 o 
   5   7   9     1212.61     1229.07     23.57 o 
   6   7   9      324.60      329.77     13.99 o 
   7   7   9       29.16       27.69      5.19 o 
   8   7   9       16.41       11.61      4.52 o 
  -5   8   9      178.02      178.00     15.02 o 
  -4   8   9       25.02       34.81      7.15 o 
  -3   8   9        4.73        7.31      4.58 o 
  -2   8   9      114.83      126.06     11.32 o 
  -1   8   9      342.37      324.43     17.55 o 
   0   8   9      104.76      102.78      9.90 o 
   1   8   9       29.43       25.12      5.58 o 
   2   8   9      111.70      125.23     10.56 o 
   3   8   9      546.68      513.37     21.48 o 
   4   8   9      796.71      732.06     26.58 o 
   5   8   9     1135.48     1152.45     30.10 o 
   6   8   9     1071.33     1116.73     29.70 o 
   7   8   9      826.15      881.16     26.15 o 
  -4   9   9     1150.47     1214.37     42.75 o 
  -3   9   9     1211.61     1232.90     42.05 o 
  -2   9   9      824.76      840.91     32.17 o 
  -1   9   9      428.78      389.81     20.11 o 
   0   9   9       58.17       45.63      7.09 o 
   1   9   9      102.29       97.71     10.21 o 
   2   9   9       63.25       67.03      8.20 o 
   3   9   9       22.78       12.66      4.73 o 
   4   9   9       26.47       29.29      5.88 o 
   5   9   9       11.34       12.67      4.58 o 
   6   9   9       21.87       14.59      4.98 o 
  -3  10   9      526.32      519.90     25.87 o 
  -2  10   9     1088.67     1105.03     39.74 o 
  -1  10   9     1908.76     1996.95     58.52 o 
   0  10   9     1430.92     1421.45     45.05 o 
   1  10   9      792.88      768.10     29.69 o 
   2  10   9      615.03      668.37     26.88 o 
   3  10   9      237.11      243.82     15.35 o 
   4  10   9        5.02        4.57      4.12 o 
   5  10   9       58.43       55.83      7.06 o 
  -1  11   9       60.69       57.84      9.36 o 
   0  11   9      473.65      489.94     24.07 o 
   1  11   9      810.86      795.42     31.37 o 
   2  11   9     1008.28     1022.51     36.26 o 
   3  11   9     1869.82     1930.28     45.64 o 
   4  11   9     1315.22     1345.14     35.95 o 
  -1  -9  10      107.72      111.32     11.06 o 
   0  -9  10      197.51      195.49     14.48 o 
   1  -9  10      223.82      244.32     15.58 o 
   2  -9  10      611.27      631.44     25.94 o 
  -1  -8  10       49.88       45.63      7.29 o 
   0  -8  10       27.17       24.39      6.21 o 
   1  -8  10        5.63        0.57      4.42 o 
   2  -8  10        8.67       10.26      5.48 o 
   3  -8  10       96.31      121.64     11.69 o 
   4  -8  10      312.74      342.29     18.72 o 
  -5  -7  10      828.34      859.65     30.08 o 
  -4  -7  10      461.94      479.76     20.39 o 
  -1  -7  10      122.48      124.17      7.69 o 
   0  -7  10       10.44        9.79      4.85 o 
   1  -7  10        7.82        5.42      4.50 o 
   2  -7  10        0.42       -3.90      3.69 o 
   3  -7  10       63.34       61.90      8.40 o 
   4  -7  10      121.94      113.98     11.00 o 
   5  -7  10        6.29        4.73      5.32 o 
  -6  -6  10       17.47       19.24      6.63 o 
  -5  -6  10       28.00       33.51      6.86 o 
  -4  -6  10      568.35      558.81     22.02 o 
  -3  -6  10      716.78      713.83     24.28 o 
  -2  -6  10      657.43      709.61     25.75 o 
  -1  -6  10      750.99      761.28     18.70 o 
   0  -6  10     1124.35     1122.92     33.15 o 
   1  -6  10     1205.49     1228.80     35.52 o 
   2  -6  10      415.19      366.33     17.21 o 
   3  -6  10       63.36       53.51      7.65 o 
   4  -6  10       35.15       31.31      6.80 o 
   5  -6  10       28.48       29.69      6.80 o 
   6  -6  10        6.58        5.67      5.13 o 
  -6  -5  10       11.68       11.46      5.61 o 
  -5  -5  10      264.39      283.01     16.32 o 
  -4  -5  10       42.15       33.79      6.44 o 
  -3  -5  10       11.43        0.29      4.31 o 
  -2  -5  10        0.17        0.54      1.92 o 
  -1  -5  10        0.78        0.05      3.22 o 
   0  -5  10      428.28      403.68     12.53 o 
   1  -5  10     1060.22      969.85     29.17 o 
   2  -5  10      567.35      636.08     22.77 o 
   3  -5  10     1172.33     1140.45     33.89 o 
   4  -5  10     1336.05     1299.58     37.83 o 
   5  -5  10      821.16      831.24     29.23 o 
   6  -5  10      375.75      382.53     19.66 o 
  -7  -4  10      949.38      934.20     33.39 o 
  -6  -4  10      662.65      679.07     26.43 o 
  -5  -4  10      403.19      392.48     18.65 o 
  -4  -4  10      307.85      318.64     16.28 o 
  -3  -4  10       14.54       12.62      3.43 o 
  -2  -4  10      120.73      139.69      7.18 o 
  -1  -4  10      235.25      242.65      8.86 o 
   0  -4  10       49.24       40.34      4.24 o 
   1  -4  10       32.64       33.00      5.27 o 
   2  -4  10      167.45      173.62     10.87 o 
   3  -4  10       20.15       14.65      4.63 o 
   4  -4  10      695.60      630.66     23.06 o 
   5  -4  10      668.87      687.48     25.64 o 
   6  -4  10      661.97      684.69     26.19 o 
   7  -4  10     1045.58      990.38     33.90 o 
  -7  -3  10      172.94      170.31     13.96 o 
  -6  -3  10      188.27      202.42     14.40 o 
  -5  -3  10      813.48      768.82     27.28 o 
  -4  -3  10     2073.58     2200.91     39.31 o 
  -3  -3  10     2476.37     2571.11     44.06 o 
  -2  -3  10     1139.28     1179.87     23.93 o 
  -1  -3  10      636.79      637.85     15.46 o 
   0  -3  10      680.46      657.09     12.36 o 
   1  -3  10      229.28      206.56     15.10 o 
   2  -3  10       48.18       39.68      5.73 o 
   3  -3  10      353.73      345.52     15.34 o 
   4  -3  10      676.43      623.13     22.43 o 
   5  -3  10      212.67      221.39     13.38 o 
   6  -3  10       51.70       44.37      7.03 o 
   7  -3  10      162.95      162.59     12.59 o 
   8  -3  10      212.46      232.06     15.96 o 
  -7  -2  10       81.06       73.06     10.05 o 
  -6  -2  10       45.84       46.25      7.73 o 
  -5  -2  10        2.61        6.75      4.94 o 
  -4  -2  10      230.34      230.62      9.57 o 
  -3  -2  10      919.42      866.81     19.62 o 
  -2  -2  10     1180.11     1155.73     23.47 o 
  -1  -2  10     1916.90     2024.83     28.17 o 
   0  -2  10     2123.29     2251.06     30.55 o 
   1  -2  10     1779.12     1866.46     33.26 o 
   2  -2  10     1288.68     1271.58     25.15 o 
   3  -2  10      909.69      842.05     25.52 o 
   4  -2  10      201.69      182.87     11.19 o 
   5  -2  10        5.05        4.38      3.97 o 
   6  -2  10       44.25       45.57      6.86 o 
   7  -2  10      171.03      176.88     12.93 o 
   8  -2  10       41.01       37.43      7.80 o 
  -7  -1  10       39.66       27.37      6.99 o 
  -6  -1  10        6.89        6.29      5.17 o 
  -5  -1  10        2.17       -3.09      2.77 o 
  -4  -1  10      296.46      297.36     10.76 o 
  -3  -1  10      109.97      110.81      6.84 o 
  -2  -1  10       85.59       86.55      5.98 o 
  -1  -1  10        5.77        4.55      5.49 o 
   0  -1  10      177.92      171.60      7.11 o 
   1  -1  10      658.50      654.00     15.22 o 
   2  -1  10     1969.06     1977.04     34.75 o 
   3  -1  10     2151.36     2077.52     36.77 o 
   4  -1  10     1848.70     1798.22     33.32 o 
   5  -1  10     1754.44     1685.54     43.25 o 
   6  -1  10      973.71      949.52     30.00 o 
   7  -1  10      163.80      147.55     11.94 o 
   8  -1  10       10.84       11.28      5.91 o 
  -7   0  10      726.46      726.39     28.50 o 
  -6   0  10      966.56      995.03     33.06 o 
  -5   0  10     1376.85     1338.62     27.51 o 
  -4   0  10      335.94      331.67     11.38 o 
  -3   0  10        3.26        0.12      2.62 o 
  -2   0  10       45.55       39.75      6.02 o 
  -1   0  10       56.30       58.88      7.42 o 
   0   0  10        8.14        6.55      2.30 o 
   1   0  10      217.38      224.96      7.95 o 
   2   0  10      612.39      586.64     14.16 o 
   3   0  10      274.49      255.54      9.08 o 
   4   0  10      231.34      235.02     11.59 o 
   5   0  10      213.60      230.47     19.37 o 
   6   0  10      498.30      494.36     14.68 o 
   7   0  10      786.01      776.87     20.10 o 
   8   0  10     1137.86     1177.20     27.17 o 
  -7   1  10       50.55       37.16      7.71 o 
  -6   1  10      289.95      274.99     11.23 o 
  -5   1  10      771.67      764.76     19.18 o 
  -4   1  10     2342.93     2334.43     60.56 o 
  -3   1  10     2509.53     2509.85     63.88 o 
  -2   1  10     3580.45     3621.36     87.07 o 
  -1   1  10     1685.22     1635.71     45.41 o 
   0   1  10      421.04      392.99     17.51 o 
   1   1  10      849.97      875.11     17.73 o 
   2   1  10       85.01       72.02      5.04 o 
   3   1  10      644.75      654.60     15.37 o 
   4   1  10       65.34       68.72      5.25 o 
   5   1  10      158.66      161.45      7.73 o 
   6   1  10        0.08       -3.35      2.23 o 
   7   1  10      105.19       92.63      6.90 o 
   8   1  10       93.27       94.01     10.98 o 
  -7   2  10       48.48       48.05      8.45 o 
  -6   2  10      384.70      379.29     13.27 o 
  -5   2  10      151.43      141.55      7.93 o 
  -4   2  10       20.35       10.95      4.66 o 
  -3   2  10      526.78      516.45     21.12 o 
  -2   2  10     2080.89     2088.66     55.56 o 
  -1   2  10     3614.91     3730.77     89.56 o 
   0   2  10     2489.92     2478.14     63.42 o 
   1   2  10     1965.95     1952.94     52.30 o 
   2   2  10     4740.30     4669.56    108.63 o 
   3   2  10     2155.20     2120.61     36.18 o 
   4   2  10      321.15      323.23     10.29 o 
   5   2  10       53.30       47.74      4.70 o 
   6   2  10      277.10      290.16     10.78 o 
   7   2  10        0.42       -3.00      2.66 o 
   8   2  10      113.05      117.49      7.89 o 
  -7   3  10      334.76      334.32     13.05 o 
  -6   3  10      137.64      140.97      8.69 o 
  -5   3  10       34.71       33.66      6.57 o 
  -4   3  10      247.68      233.66     14.11 o 
  -3   3  10      762.71      713.09     26.24 o 
  -2   3  10     1044.18     1056.61     33.78 o 
  -1   3  10      288.68      282.76     15.38 o 
   0   3  10      126.68      112.14      9.80 o 
   1   3  10     1111.33     1099.43     34.39 o 
   2   3  10     2455.64     2355.68     61.12 o 
   3   3  10     2803.33     2767.21     69.74 o 
   4   3  10     2347.49     2352.33     40.01 o 
   5   3  10     1518.19     1543.01     21.85 o 
   6   3  10     1096.85     1120.02     23.98 o 
   7   3  10      657.77      712.12     18.45 o 
   8   3  10      126.08      123.83     10.94 o 
  -7   4  10      467.83      501.32     16.69 o 
  -6   4  10     1709.79     1682.75     50.10 o 
  -5   4  10      993.51      929.42     32.73 o 
  -4   4  10      167.72      173.44     12.84 o 
  -3   4  10      685.02      662.34     25.56 o 
  -2   4  10      505.63      478.00     20.73 o 
  -1   4  10      104.37       95.83      9.42 o 
   0   4  10      656.77      655.12     24.60 o 
   1   4  10     1407.89     1386.18     41.13 o 
   2   4  10      131.52      106.51      9.84 o 
   3   4  10       12.40        4.88      4.12 o 
   4   4  10      225.59      212.39     13.15 o 
   5   4  10      317.46      338.81     15.94 o 
   6   4  10      523.67      523.82     10.94 o 
   7   4  10      650.58      686.68     18.00 o 
   8   4  10      903.32      935.79     31.29 o 
  -6   5  10       60.92       44.12      8.09 o 
  -5   5  10      610.54      609.02     25.76 o 
  -4   5  10      912.52      904.67     32.57 o 
  -3   5  10     2811.20     2775.03     72.31 o 
  -2   5  10     3134.33     2978.90     75.91 o 
  -1   5  10     1137.41     1083.17     35.08 o 
   0   5  10     1052.88      983.35     32.58 o 
   1   5  10      647.69      614.37     23.86 o 
   2   5  10        8.86       10.96      4.63 o 
   3   5  10       63.21       51.56      7.24 o 
   4   5  10      224.72      234.89     14.09 o 
   5   5  10       53.98       56.54      5.29 o 
   6   5  10       13.02       11.03      3.01 o 
   7   5  10        0.13       -1.31      3.49 o 
   8   5  10       66.30       83.63      9.57 o 
  -6   6  10       74.83       68.47      9.39 o 
  -5   6  10      148.94      146.67     12.90 o 
  -4   6  10       23.35       26.43      6.83 o 
  -3   6  10       55.92       31.65      6.79 o 
  -2   6  10     1019.55      928.44     32.62 o 
  -1   6  10      705.07      727.03     27.47 o 
   0   6  10     1273.69     1233.85     38.79 o 
   1   6  10     4561.98     4281.51    102.49 o 
   2   6  10     3252.74     3080.43     77.33 o 
   3   6  10     1595.61     1555.28     45.15 o 
   4   6  10      676.45      645.70     24.86 o 
   5   6  10      245.57      254.83      9.30 o 
   6   6  10        0.29       -3.40      2.27 o 
   7   6  10       18.23       18.25      4.56 o 
   8   6  10        7.78        1.66      3.79 o 
  -5   7  10       27.16       30.06      7.26 o 
  -4   7  10       94.69      105.54     11.42 o 
  -3   7  10      264.78      266.20     16.73 o 
  -2   7  10      182.81      176.61     13.24 o 
  -1   7  10      120.20      116.14     10.70 o 
   0   7  10        0.80        1.10      4.05 o 
   1   7  10      324.57      325.07     17.17 o 
   2   7  10      612.24      574.02     23.50 o 
   3   7  10      639.76      627.38     24.65 o 
   4   7  10     1386.42     1419.96     42.62 o 
   5   7  10     1799.58     1780.62     44.88 o 
   6   7  10      858.16      876.49     25.09 o 
   7   7  10      339.93      329.69     14.48 o 
  -4   8  10      538.61      569.38     26.59 o 
  -3   8  10      130.78      132.86     12.35 o 
  -2   8  10       50.08       39.91      7.28 o 
  -1   8  10        5.77        9.73      4.74 o 
   0   8  10       49.29       41.65      6.83 o 
   1   8  10      261.76      255.57     15.39 o 
   2   8  10      134.25      116.23     10.63 o 
   3   8  10       15.51       20.21      5.67 o 
   4   8  10      104.16       94.65     10.35 o 
   5   8  10      190.96      189.13     11.62 o 
   6   8  10      326.49      340.28     15.21 o 
  -3   9  10     1431.26     1455.51     47.95 o 
  -2   9  10     1102.96     1129.79     39.78 o 
  -1   9  10     1117.00     1051.08     37.46 o 
   0   9  10      687.88      704.99     28.62 o 
   1   9  10      239.48      237.69     15.37 o 
   2   9  10       58.66       68.39      8.55 o 
   3   9  10        0.92        3.16      4.37 o 
   4   9  10        3.89        2.07      4.34 o 
   5   9  10       76.01       63.97      7.34 o 
  -2  10  10       85.32       96.01     11.64 o 
  -1  10  10      806.13      770.17     31.58 o 
   0  10  10      903.38      835.02     32.58 o 
   1  10  10     1202.82     1231.46     41.40 o 
   2  10  10     1473.51     1530.88     47.57 o 
   3  10  10     1136.05     1188.54     39.63 o 
   4  10  10      755.15      741.71     24.48 o 
  -1  -8  11        4.76       -3.97      4.91 o 
   0  -8  11       17.43       13.73      5.96 o 
   1  -8  11       38.63       35.77      7.35 o 
   2  -8  11       12.75       10.76      5.66 o 
  -1  -7  11      591.52      634.48     17.83 o 
   0  -7  11       94.98       93.82      8.77 o 
   1  -7  11      118.49      119.62     11.31 o 
   2  -7  11       81.01       76.49      9.31 o 
   3  -7  11        5.66        6.56      5.11 o 
   4  -7  11      123.08      122.37     11.69 o 
  -5  -6  11       37.25       39.48      7.78 o 
  -4  -6  11        5.55       -1.02      4.66 o 
  -1  -6  11      387.25      399.24     13.25 o 
   0  -6  11      757.96      757.91     19.49 o 
   1  -6  11     1457.32     1444.68     40.71 o 
   2  -6  11     1628.42     1568.58     43.48 o 
   3  -6  11      715.06      725.18     26.81 o 
   4  -6  11      315.25      340.85     18.41 o 
   5  -6  11      176.15      166.90     13.79 o 
  -5  -5  11        3.48       -3.28      4.82 o 
  -4  -5  11       11.81       10.18      5.62 o 
  -3  -5  11        2.69        0.26      4.37 o 
  -2  -5  11       24.75       18.34      5.49 o 
  -1  -5  11       61.99       56.69      5.16 o 
   0  -5  11        0.44        0.41      2.84 o 
   1  -5  11        1.50       -0.33      2.90 o 
   2  -5  11      183.72      204.88     12.70 o 
   3  -5  11      753.62      744.14     26.46 o 
   4  -5  11      613.31      680.88     25.64 o 
   5  -5  11     1004.73     1009.21     33.47 o 
   6  -5  11      540.02      525.48     23.59 o 
  -6  -4  11      325.55      336.46     18.72 o 
  -5  -4  11      530.22      545.96     23.10 o 
  -4  -4  11      804.97      863.79     29.25 o 
  -3  -4  11      698.00      736.33     18.84 o 
  -2  -4  11      313.60      312.76     11.11 o 
  -1  -4  11       13.98       11.19      3.53 o 
   0  -4  11       25.16       17.52      3.66 o 
   1  -4  11       10.38        3.83      3.01 o 
   2  -4  11      368.53      365.98     12.43 o 
   3  -4  11      120.51      110.54      9.77 o 
   4  -4  11       12.62       11.12      4.87 o 
   5  -4  11        5.24        4.71      4.89 o 
   6  -4  11      204.65      219.80     14.96 o 
  -6  -3  11        1.14        2.30      5.72 o 
  -5  -3  11      124.25      112.57     11.09 o 
  -4  -3  11      467.12      480.82     20.81 o 
  -3  -3  11     1208.52     1255.10     26.15 o 
  -2  -3  11     1626.61     1680.78     31.85 o 
  -1  -3  11     1419.47     1461.98     28.15 o 
   0  -3  11      871.19      876.41     23.31 o 
   1  -3  11      743.91      733.98     17.88 o 
   2  -3  11      490.53      472.29     14.04 o 
   3  -3  11        0.22       -1.41      3.50 o 
   4  -3  11       30.92       20.79      5.51 o 
   5  -3  11      178.09      170.43     12.19 o 
   6  -3  11       95.44       91.09     10.13 o 
   7  -3  11      104.44      118.07     11.25 o 
  -6  -2  11      138.40      146.11     13.29 o 
  -5  -2  11       88.84       81.30      9.51 o 
  -4  -2  11       53.16       45.04      4.94 o 
  -3  -2  11       39.22       36.84      4.70 o 
  -2  -2  11       29.83       28.53      4.36 o 
  -1  -2  11      333.68      319.09      8.42 o 
   0  -2  11      986.26     1016.60     20.06 o 
   1  -2  11     2318.27     2287.41     39.74 o 
   2  -2  11     2477.67     2528.86     43.75 o 
   3  -2  11     1867.76     1784.35     33.67 o 
   4  -2  11     1009.09     1011.17     23.10 o 
   5  -2  11      439.59      436.60     18.91 o 
   6  -2  11       74.41       64.57      8.09 o 
   7  -2  11        0.12       -4.13      4.31 o 
  -7  -1  11      274.86      320.58     18.91 o 
  -6  -1  11      496.89      524.29     23.41 o 
  -5  -1  11       61.53       62.12      5.92 o 
  -4  -1  11        8.57        7.31      4.88 o 
  -3  -1  11       58.27       52.57      5.21 o 
  -2  -1  11       88.94       85.28      9.83 o 
  -1  -1  11        3.37        0.43      3.52 o 
   0  -1  11      276.98      281.43      9.41 o 
   1  -1  11       23.52       21.83      3.61 o 
   2  -1  11      621.18      612.06     15.42 o 
   3  -1  11      491.84      487.26     13.79 o 
   4  -1  11      846.30      865.49     20.36 o 
   5  -1  11     1056.61     1058.24     23.84 o 
   6  -1  11     1048.88     1035.86     24.19 o 
   7  -1  11      683.99      666.20     25.56 o 
  -7   0  11      342.30      355.79     20.37 o 
  -6   0  11      820.56      828.54     30.37 o 
  -5   0  11      850.94      864.98     21.12 o 
  -4   0  11      944.37      931.18     21.72 o 
  -3   0  11     1054.65     1049.28     23.14 o 
  -2   0  11      388.74      357.90     17.38 o 
  -1   0  11      743.03      740.68     26.70 o 
   0   0  11       85.66       86.87      9.10 o 
   1   0  11     1881.80     1826.45     50.91 o 
   2   0  11      741.95      749.80     17.20 o 
   3   0  11        4.15        2.58      2.61 o 
   4   0  11       60.57       55.55      6.57 o 
   5   0  11      222.77      216.07      9.29 o 
   6   0  11       31.27       30.67      4.52 o 
   7   0  11      292.51      296.99     11.99 o 
   8   0  11      581.95      598.45     18.31 o 
  -7   1  11       60.49       54.80      9.19 o 
  -6   1  11       23.23       24.26      4.38 o 
  -5   1  11        5.32        5.89      3.51 o 
  -4   1  11      456.67      452.92     14.08 o 
  -3   1  11     1308.09     1314.19     39.77 o 
  -2   1  11     1662.34     1640.76     47.04 o 
  -1   1  11     1334.13     1318.06     39.86 o 
   0   1  11     3824.98     3611.82     88.01 o 
   1   1  11     2120.09     2031.38     55.03 o 
   2   1  11      241.12      211.27     13.62 o 
   3   1  11      364.78      361.17     11.12 o 
   4   1  11       10.27       10.05      3.19 o 
   5   1  11      268.63      252.40      9.87 o 
   6   1  11      287.73      285.00     11.09 o 
   7   1  11       95.39      108.67      7.70 o 
   8   1  11       17.51        9.61      3.89 o 
  -6   2  11       80.50       90.11      7.41 o 
  -5   2  11      110.84      122.56      7.85 o 
  -4   2  11      294.11      267.01     15.36 o 
  -3   2  11      392.00      392.78     18.72 o 
  -2   2  11       89.41       86.73      9.39 o 
  -1   2  11      220.28      202.11     13.50 o 
   0   2  11     1386.87     1399.36     41.85 o 
   1   2  11     1802.39     1727.35     48.77 o 
   2   2  11     2185.25     2093.82     56.63 o 
   3   2  11     2552.78     2533.80     66.32 o 
   4   2  11     1982.73     1919.00     53.74 o 
   5   2  11      397.33      406.19     12.62 o 
   6   2  11      252.93      261.10     10.63 o 
   7   2  11       53.94       42.76      5.38 o 
   8   2  11       15.86       20.43      6.00 o 
  -6   3  11      424.71      432.72     15.22 o 
  -5   3  11      251.97      240.99     15.24 o 
  -4   3  11       14.77       13.75      5.25 o 
  -3   3  11        0.16        7.30      4.70 o 
  -2   3  11        8.05       10.18      4.79 o 
  -1   3  11      221.38      218.74     13.97 o 
   0   3  11      237.67      230.85     14.30 o 
   1   3  11      118.40      103.59      9.95 o 
   2   3  11        7.99        1.45      4.26 o 
   3   3  11      494.60      468.06     20.87 o 
   4   3  11     1194.72     1153.26     36.93 o 
   5   3  11     1222.71     1199.27     38.55 o 
   6   3  11     1529.27     1604.62     37.18 o 
   7   3  11     1267.01     1288.19     27.72 o 
   8   3  11      515.60      527.17     22.48 o 
  -6   4  11     1189.83     1216.62     28.29 o 
  -5   4  11      964.84      977.91     35.10 o 
  -4   4  11      852.45      841.32     31.05 o 
  -3   4  11      761.35      783.88     29.27 o 
  -2   4  11     1417.08     1301.24     40.74 o 
  -1   4  11     1001.63      931.54     32.19 o 
   0   4  11       59.81       52.17      7.27 o 
   1   4  11      144.87      136.97     11.29 o 
   2   4  11       55.97       49.40      7.22 o 
   3   4  11       41.71       29.28      6.23 o 
   4   4  11       27.15       27.19      6.18 o 
   5   4  11       11.55        7.16      4.64 o 
   6   4  11       35.04       28.96      6.53 o 
   7   4  11       52.51       49.41      8.12 o 
  -6   5  11        0.39       -2.75      4.57 o 
  -5   5  11        5.68       -1.19      4.70 o 
  -4   5  11       96.55       68.12      9.00 o 
  -3   5  11      572.62      550.85     24.23 o 
  -2   5  11      729.75      743.07     28.66 o 
  -1   5  11     1597.14     1468.46     44.61 o 
   0   5  11     1473.04     1403.80     43.05 o 
   1   5  11     1531.98     1493.19     44.79 o 
   2   5  11     1656.84     1616.82     47.51 o 
   3   5  11      512.42      507.20     22.15 o 
   4   5  11        2.47       -0.73      3.70 o 
   5   5  11        2.49        3.00      4.01 o 
   6   5  11        0.24       -0.58      2.37 o 
  -5   6  11      120.69      138.88     12.85 o 
  -4   6  11      163.89      175.24     14.01 o 
  -3   6  11       48.88       46.31      8.00 o 
  -2   6  11        0.27       -2.42      3.92 o 
  -1   6  11       29.36       31.26      6.34 o 
   0   6  11      493.27      460.89     21.39 o 
   1   6  11      655.46      637.56     25.72 o 
   2   6  11      743.32      732.62     27.99 o 
   3   6  11     1045.13     1006.01     34.34 o 
   4   6  11      992.45     1012.10     34.52 o 
   5   6  11     1070.05     1052.32     21.83 o 
   6   6  11      588.46      594.84     27.48 o 
   7   6  11      237.34      257.89     12.86 o 
  -4   7  11       71.18       50.90      8.84 o 
  -3   7  11        0.05        0.89      4.51 o 
  -2   7  11       99.46      100.19     10.81 o 
  -1   7  11      277.15      253.77     16.05 o 
   0   7  11       54.76       42.44      7.10 o 
   1   7  11       46.26       51.83      7.66 o 
   2   7  11        6.16        8.28      4.60 o 
   3   7  11       82.53       90.19     10.16 o 
   4   7  11      386.20      367.99     19.10 o 
   5   7  11      845.59      854.86     19.53 o 
   6   7  11      737.61      719.50     22.74 o 
  -3   8  11     1017.48      995.99     37.33 o 
  -2   8  11      423.13      424.85     22.29 o 
  -1   8  11      288.52      274.09     17.31 o 
   0   8  11      360.89      368.52     19.94 o 
   1   8  11       11.31       13.81      5.31 o 
   2   8  11       93.75       91.92     10.45 o 
   3   8  11      103.50      112.87     10.95 o 
   4   8  11       57.27       50.78      8.14 o 
   5   8  11       32.65       28.05      5.54 o 
  -2   9  11      601.00      579.46     27.43 o 
  -1   9  11      705.64      702.41     29.99 o 
   0   9  11     1255.51     1274.09     43.02 o 
   1   9  11     1106.42     1113.20     38.72 o 
   2   9  11      520.58      551.38     24.99 o 
   3   9  11      378.06      393.55     20.67 o 
   4   9  11      260.11      250.42     16.30 o 
   0  10  11       50.00       33.10      8.06 o 
   1  10  11      626.24      647.91     28.56 o 
   2  10  11      446.89      473.90     23.54 o 
  -1  -7  12      682.99      738.21     27.76 o 
   0  -7  12     1003.29     1091.91     26.06 o 
   1  -7  12     1002.07     1015.15     25.01 o 
  -1  -6  12       24.47       27.68      5.68 o 
   0  -6  12       13.68       12.52      4.09 o 
   1  -6  12      631.24      660.17     21.98 o 
   2  -6  12      586.78      596.79     23.98 o 
   3  -6  12      656.91      656.57     25.79 o 
  -4  -5  12      140.67      147.04     12.53 o 
  -2  -5  12        1.54       -0.96      4.70 o 
  -1  -5  12        7.61        3.48      3.30 o 
   0  -5  12      253.22      270.07     11.11 o 
   1  -5  12      337.45      330.89     12.46 o 
   2  -5  12       23.61       26.55      4.74 o 
   3  -5  12        0.24       -4.39      3.98 o 
   4  -5  12      235.39      252.05     15.37 o 
  -5  -4  12      319.85      335.57     18.81 o 
  -4  -4  12      516.51      527.19     22.63 o 
  -3  -4  12      670.79      716.58     25.74 o 
  -2  -4  12      912.69      946.98     32.60 o 
  -1  -4  12      889.88      922.94     21.50 o 
   0  -4  12      526.49      541.61     15.67 o 
   1  -4  12        3.38        3.03      3.26 o 
   2  -4  12        4.72       -1.09      3.16 o 
   3  -4  12       11.40       11.24      3.91 o 
   4  -4  12       82.79       83.61      9.56 o 
   5  -4  12       34.73       33.85      6.85 o 
  -5  -3  12        0.38       -6.86      4.96 o 
  -4  -3  12        0.88       -6.74      4.49 o 
  -3  -3  12       23.50       22.94      4.37 o 
  -2  -3  12      271.63      293.02     13.72 o 
  -1  -3  12     1250.59     1276.23     40.32 o 
   0  -3  12     1448.43     1529.42     30.08 o 
   1  -3  12     1446.36     1499.95     29.83 o 
   2  -3  12     1335.62     1359.63     30.94 o 
   3  -3  12      647.40      644.00     17.80 o 
   4  -3  12      155.77      137.37      8.50 o 
   5  -3  12       12.73        8.03      5.43 o 
   6  -3  12        6.94        3.65      5.16 o 
  -5  -2  12        1.47        4.43      5.30 o 
  -4  -2  12      117.91      117.15      7.87 o 
  -3  -2  12      114.59      107.40      7.61 o 
  -2  -2  12      215.22      206.69     11.67 o 
  -1  -2  12       45.62       48.69      4.95 o 
   0  -2  12      240.84      228.01     14.75 o 
   1  -2  12      409.32      419.96     21.79 o 
   2  -2  12      628.89      655.02     17.01 o 
   3  -2  12     1040.96     1047.49     23.51 o 
   4  -2  12     1223.69     1228.13     26.86 o 
   5  -2  12     1265.07     1303.04     28.81 o 
   6  -2  12      814.20      852.26     22.34 o 
  -6  -1  12      828.88      929.27     33.87 o 
  -5  -1  12      567.34      612.78     25.43 o 
  -4  -1  12      143.20      152.69      8.78 o 
  -3  -1  12       16.98       12.06      3.67 o 
  -2  -1  12      130.12      111.03      7.52 o 
  -1  -1  12      282.27      281.64     13.38 o 
   0  -1  12      882.03      850.83     30.50 o 
   1  -1  12       98.16       77.34      9.49 o 
   2  -1  12      275.90      278.43     10.24 o 
   3  -1  12        0.17        1.01      2.82 o 
   4  -1  12      253.05      223.85      9.90 o 
   5  -1  12      518.16      520.22     15.87 o 
   6  -1  12      538.61      556.15     26.74 o 
  -6   0  12      213.59      225.99     16.18 o 
  -5   0  12      287.87      286.57     11.72 o 
  -4   0  12      824.07      847.14     27.22 o 
  -3   0  12      782.51      832.52     20.65 o 
  -2   0  12     1400.30     1415.06     43.02 o 
  -1   0  12     2161.06     2144.06     58.78 o 
   0   0  12      419.84      420.70     20.22 o 
   1   0  12      118.06      115.01     10.92 o 
   2   0  12        6.40       -0.11      4.45 o 
   3   0  12       99.13       91.74     10.08 o 
   4   0  12       11.23       11.33      3.54 o 
   5   0  12      150.49      160.59      8.46 o 
   6   0  12      168.88      150.64      8.61 o 
   7   0  12        4.91        3.21      3.63 o 
  -6   1  12       71.28       66.13      9.70 o 
  -5   1  12       51.67       47.91      5.49 o 
  -4   1  12        0.75       -2.24      3.27 o 
  -3   1  12       68.40       47.35      7.47 o 
  -2   1  12      174.05      145.00     12.25 o 
  -1   1  12      700.44      689.39     26.78 o 
   0   1  12     2295.75     2234.15     60.78 o 
   1   1  12     1847.65     1783.84     51.17 o 
   2   1  12     1466.17     1479.77     44.81 o 
   3   1  12      687.22      692.13     27.41 o 
   4   1  12      512.81      483.59     22.50 o 
   5   1  12      260.07      242.39     10.27 o 
   6   1  12       28.67       25.07      4.63 o 
   7   1  12        0.11       -2.30      3.14 o 
  -6   2  12       90.89       87.61      7.60 o 
  -5   2  12        5.15        3.06      3.49 o 
  -4   2  12       63.96       56.24      7.98 o 
  -3   2  12      363.62      351.09     18.42 o 
  -2   2  12      280.70      280.49     16.56 o 
  -1   2  12       15.93        9.94      5.25 o 
   0   2  12        0.07       -5.03      3.35 o 
   1   2  12       17.47       15.34      5.41 o 
   2   2  12      316.39      294.49     16.67 o 
   3   2  12      834.55      835.82     30.57 o 
   4   2  12     1738.51     1750.36     51.58 o 
   5   2  12     2249.79     2285.79     63.55 o 
   6   2  12     1463.99     1525.18     47.82 o 
   7   2  12      419.41      428.62     14.53 o 
  -5   3  12     1082.45     1076.48     37.30 o 
  -4   3  12      457.96      450.97     22.05 o 
  -3   3  12      328.46      319.09     17.88 o 
  -2   3  12        3.71        3.26      4.28 o 
  -1   3  12       21.00       12.38      5.06 o 
   0   3  12       68.39       58.71      7.97 o 
   1   3  12      206.66      209.77     14.04 o 
   2   3  12       57.87       43.33      7.14 o 
   3   3  12       59.01       46.66      7.41 o 
   4   3  12       24.85       16.29      6.03 o 
   5   3  12        5.63        7.29      5.93 o 
   6   3  12      193.96      194.38     14.71 o 
   7   3  12      461.70      517.17     24.71 o 
  -5   4  12      418.02      431.05     22.50 o 
  -4   4  12      442.66      433.92     21.81 o 
  -3   4  12      736.46      712.57     28.56 o 
  -2   4  12     1655.48     1609.01     48.74 o 
  -1   4  12      999.50      974.42     34.25 o 
   0   4  12      377.79      381.87     19.38 o 
   1   4  12      370.47      363.48     18.97 o 
   2   4  12      155.10      137.37     11.86 o 
   3   4  12        4.36       -2.75      3.85 o 
   4   4  12       82.28       61.98      8.47 o 
   5   4  12       35.80       36.33      7.43 o 
   6   4  12       25.22       21.52      6.45 o 
   7   4  12       50.87       57.19      8.75 o 
  -5   5  12       54.00       46.13      8.61 o 
  -4   5  12       13.61       12.66      5.96 o 
  -3   5  12       26.73       18.88      6.27 o 
  -2   5  12      336.03      301.51     17.80 o 
  -1   5  12      806.87      754.70     29.48 o 
   0   5  12      638.83      632.69     26.41 o 
   1   5  12     1033.04      995.98     34.89 o 
   2   5  12     1063.26     1026.89     35.59 o 
   3   5  12      867.84      858.58     31.79 o 
   4   5  12      440.95      444.65     21.68 o 
   5   5  12      483.41      483.36     22.91 o 
   6   5  12      201.54      198.17     15.08 o 
  -4   6  12        8.27        3.88      5.61 o 
  -3   6  12      100.08      105.36     11.85 o 
  -2   6  12      407.71      399.79     21.31 o 
  -1   6  12      264.87      259.89     16.61 o 
   0   6  12        5.00        5.52      4.76 o 
   1   6  12      110.69       98.55     10.55 o 
   2   6  12      268.27      263.27     16.33 o 
   3   6  12      395.85      411.30     20.74 o 
   4   6  12      509.92      500.54     23.41 o 
   5   6  12      825.16      824.67     19.21 o 
   6   6  12     1394.47     1484.82     28.50 o 
  -3   7  12      452.94      492.38     25.03 o 
  -2   7  12      151.95      152.54     13.50 o 
  -1   7  12       37.51       39.89      7.58 o 
   0   7  12        0.18       -3.80      3.83 o 
   1   7  12      110.03      110.79     11.35 o 
   2   7  12      216.16      227.11     15.63 o 
   3   7  12      200.63      214.54     14.99 o 
   4   7  12        3.38       -0.35      4.45 o 
   5   7  12        4.34       -1.28      4.54 o 
  -2   8  12      956.27     1050.95     39.40 o 
  -1   8  12     1004.40      999.91     37.32 o 
   0   8  12      700.14      727.48     30.39 o 
   1   8  12      418.46      423.14     21.99 o 
   2   8  12      244.70      254.18     16.90 o 
   3   8  12        0.30       -0.24      4.74 o 
   4   8  12       75.03       72.38      9.53 o 
   0   9  12      544.52      585.58     27.69 o 
   1   9  12      862.41      850.74     33.71 o 
   2   9  12     1144.21     1171.62     41.10 o 
  -1  -5  13      128.54      124.02     12.80 o 
   0  -5  13       16.19       13.92      4.40 o 
   1  -5  13        1.41       -1.22      3.40 o 
   2  -5  13      104.73      100.39      7.86 o 
  -2  -4  13      448.64      457.55     21.75 o 
  -1  -4  13      754.51      821.45     31.53 o 
   0  -4  13      773.23      793.26     31.06 o 
   1  -4  13      256.64      269.02     11.36 o 
   2  -4  13      155.08      164.01      9.27 o 
   3  -4  13       49.31       48.12      5.73 o 
   4  -4  13       16.48        7.23      4.16 o 
  -4  -3  13       11.79        0.53      5.94 o 
  -3  -3  13      183.43      200.05     10.13 o 
  -2  -3  13       22.17       28.25      7.08 o 
  -1  -3  13      133.89      136.40     12.29 o 
   0  -3  13      312.94      335.35     19.07 o 
   1  -3  13      661.41      696.00     28.66 o 
   2  -3  13      751.78      759.46     19.59 o 
   3  -3  13      763.98      773.77     28.63 o 
   4  -3  13      662.89      667.07     19.00 o 
  -4  -2  13       34.10       26.88      7.48 o 
  -3  -2  13       55.55       57.76      6.09 o 
  -2  -2  13      680.88      696.93     18.81 o 
  -1  -2  13       37.29       29.00      6.75 o 
   0  -2  13        6.23        5.64      5.06 o 
   1  -2  13       75.81       67.02      8.97 o 
   2  -2  13        5.66       -2.84      4.27 o 
   3  -2  13       41.98       43.31      5.09 o 
   4  -2  13      475.03      493.25     15.67 o 
   5  -2  13      672.70      726.21     20.20 o 
  -4  -1  13      613.83      695.44     19.43 o 
  -3  -1  13     1437.01     1527.21     31.82 o 
  -2  -1  13      573.22      578.82     16.82 o 
  -1  -1  13        1.49        2.23      3.03 o 
   0  -1  13       65.43       62.37      8.56 o 
   1  -1  13        3.96        1.30      4.87 o 
   2  -1  13       68.92       54.03      8.25 o 
   3  -1  13      101.45      115.76     12.21 o 
   4  -1  13      152.10      141.11     13.18 o 
   5  -1  13        2.74        1.85      3.31 o 
  -4   0  13      132.87      133.86      8.76 o 
  -3   0  13      333.35      337.58     12.92 o 
  -2   0  13     1334.32     1362.44     32.49 o 
  -1   0  13     1090.10     1107.21     37.51 o 
   0   0  13      890.76      858.83     31.65 o 
   1   0  13      871.32      891.90     32.50 o 
   2   0  13      274.93      285.98     17.56 o 
   3   0  13      260.34      271.50     17.29 o 
   4   0  13       18.02        4.66      5.87 o 
   5   0  13       11.76       10.39      6.11 o 
   6   0  13        0.34        0.24      5.25 o 
  -4   1  13      147.95      148.80      9.27 o 
  -3   1  13      125.36      119.54     12.12 o 
  -2   1  13       51.06       61.53      8.86 o 
  -1   1  13        4.79        4.90      5.34 o 
   0   1  13      117.26      111.25     11.18 o 
   1   1  13      426.93      433.82     21.21 o 
   2   1  13      789.26      739.68     28.94 o 
   3   1  13     1011.91     1072.17     37.39 o 
   4   1  13     1329.08     1324.93     43.57 o 
   5   1  13      688.36      715.89     29.98 o 
   6   1  13      421.46      445.77     23.46 o 
  -4   2  13      127.79      133.52     12.46 o 
  -3   2  13       39.69       34.99      7.50 o 
  -2   2  13        8.30        9.27      5.16 o 
  -1   2  13       10.73        6.13      4.73 o 
   0   2  13       82.01       69.13      8.88 o 
   1   2  13       77.87       64.38      8.60 o 
   2   2  13       12.73       11.43      5.73 o 
   3   2  13        1.32       -4.63      3.67 o 
   4   2  13       10.17       10.03      5.85 o 
   5   2  13      137.40      139.94     13.13 o 
   6   2  13      609.50      628.62     28.03 o 
  -4   3  13     1159.84     1166.27     40.20 o 
  -3   3  13     1190.70     1171.74     40.03 o 
  -2   3  13      532.36      536.47     24.69 o 
  -1   3  13      424.36      415.75     20.99 o 
   0   3  13       53.49       55.43      8.20 o 
   1   3  13        1.94        3.11      4.68 o 
   2   3  13        6.69        1.75      4.43 o 
   3   3  13       59.22       45.96      7.97 o 
   4   3  13      117.30      100.47     11.09 o 
   5   3  13      124.32      127.88     12.33 o 
   6   3  13        1.53       -1.57      4.78 o 
  -4   4  13       24.56       28.55      7.20 o 
  -3   4  13      768.70      687.37     29.01 o 
  -2   4  13     1046.16     1062.88     37.79 o 
  -1   4  13      836.66      836.26     32.04 o 
   0   4  13      821.54      789.32     30.79 o 
   1   4  13     1055.37     1003.52     36.01 o 
   2   4  13      871.80      870.80     32.91 o 
   3   4  13      494.96      511.35     24.03 o 
   4   4  13      180.97      197.23     14.82 o 
   5   4  13        0.24       -1.80      4.94 o 
  -3   5  13       53.87       47.25      8.54 o 
  -2   5  13      110.03      120.19     12.27 o 
  -1   5  13      122.20      113.55     11.73 o 
   0   5  13       85.32       86.09     10.58 o 
   1   5  13      755.60      780.64     30.84 o 
   2   5  13      743.24      729.51     29.65 o 
   3   5  13      490.77      451.71     22.59 o 
   4   5  13      682.99      722.24     29.67 o 
   5   5  13      936.00     1042.86     37.48 o 
  -2   6  13       20.79       22.83      6.94 o 
  -1   6  13      122.94      122.36     12.36 o 
   0   6  13      115.04      113.92     12.00 o 
   1   6  13       96.85       84.30     10.53 o 
   2   6  13       83.22       83.35     10.35 o 
   3   6  13        7.71        3.02      5.29 o 
   4   6  13        7.80       -0.86      5.20 o 
  -1   7  13      627.75      647.34     29.21 o 
   0   7  13      398.56      395.93     21.76 o 
   1   7  13       67.50       65.90      9.67 o 
   2   7  13       53.43       43.89      7.98 o 
   3   7  13      167.67      165.56     14.43 o 
  -1  -3  14       29.92       32.60      7.64 o 
   0  -3  14        0.28       -1.17      5.01 o 
   1  -3  14       91.91      103.98     11.81 o 
   2  -3  14      194.43      200.93     15.79 o 
  -2  -2  14        0.76       -2.35      5.35 o 
  -1  -2  14        8.74        9.28      5.89 o 
   0  -2  14       67.03       55.77      8.93 o 
   1  -2  14       39.15       38.12      7.95 o 
   2  -2  14      184.92      200.50     15.88 o 
   3  -2  14       68.25       74.59     10.43 o 
  -3  -1  14     1216.41     1290.40     29.17 o 
  -2  -1  14      635.07      681.92     19.22 o 
  -1  -1  14      517.57      556.19     25.62 o 
   0  -1  14      307.88      335.70     19.51 o 
   1  -1  14      198.36      206.08     15.27 o 
   2  -1  14      109.52      105.45     12.32 o 
   3  -1  14       15.96       10.83      6.74 o 
   4  -1  14       19.24       23.06      7.57 o 
  -3   0  14        9.28       10.36      4.51 o 
  -2   0  14       27.35       21.98      4.88 o 
  -1   0  14      244.04      255.77     16.80 o 
   0   0  14      632.74      655.31     27.88 o 
   1   0  14      530.50      565.43     25.81 o 
   2   0  14      860.21      858.78     33.15 o 
   3   0  14      788.57      784.93     32.02 o 
   4   0  14      243.40      267.92     18.05 o 
  -3   1  14        6.24        5.99      3.81 o 
  -2   1  14       28.25       27.05      7.06 o 
  -1   1  14       20.66       17.33      6.78 o 
   0   1  14        7.43        8.98      5.38 o 
   1   1  14        4.37        2.45      5.16 o 
   2   1  14      108.80      102.59     11.55 o 
   3   1  14      377.27      383.29     21.01 o 
   4   1  14      311.56      331.37     20.04 o 
  -3   2  14      233.61      242.24     16.68 o 
  -2   2  14      278.10      291.29     18.42 o 
  -1   2  14      169.57      160.92     13.73 o 
   0   2  14        0.02       -4.79      3.77 o 
   1   2  14      221.69      223.82     16.14 o 
   2   2  14      126.33      124.87     12.52 o 
   3   2  14       45.58       36.14      7.67 o 
   4   2  14       21.92       21.12      6.55 o 
  -2   3  14     1074.99     1085.49     38.99 o 
  -1   3  14      993.42      991.66     36.47 o 
   0   3  14      493.06      480.40     23.77 o 
   1   3  14      413.94      396.95     21.49 o 
   2   3  14      454.09      473.67     23.81 o 
   3   3  14      155.04      162.25     14.10 o 
   4   3  14       62.53       41.87      8.43 o 
  -2   4  14       29.16       23.43      7.21 o 
  -1   4  14      124.58      133.62     13.34 o 
   0   4  14      332.07      336.59     19.75 o 
   1   4  14      856.96      865.15     33.94 o 
   2   4  14     1036.95     1023.71     37.68 o 
   3   4  14     1117.72     1202.76     41.95 o 
   4   4  14      330.71      371.05     21.03 o 
  -1   5  14      147.87      147.62     13.74 o 
   0   5  14      101.67      114.71     12.28 o 
   1   5  14        0.45       -0.14      5.20 o 
   2   5  14       11.62        4.69      5.63 o 
   3   5  14      102.09      102.40     12.37 o 
                                                 
